# Supplementary material for: Distinct epigenetic modulation of differentially expressed genes in the adult mouse brain following prenatal exposure to low-dose bisphenol A
Source: Cell Biol Toxicol. 2024 May 22;40(1):37. doi: 10.1007/s10565-024-09875-4 (PMC11111541; doi:10.1007/s10565-024-09875-4)
Supplement: Supplementary file 3 — Supplementary file3 (XLSX 1417 KB) [file 10565_2024_9875_MOESM3_ESM.xlsx]

## Sheet: RNA-seq_male
Supplementary Table 1: List of differentially expressed genes in adult male cortex.
BPA v.s. Ctrl. Pvalue < 0.05; n=3
Ensembl_ID	Chr	Start	End	Strand	Gene_Symbol	log2FoldChange	pvalue
ENSMUSG00000047414	12	95692226	95785215	1	Flrt2	0.424485	5.99e-06
ENSMUSG00000029212	5	71658113	72149037	1	Gabrb1	0.341987	9.65e-06
ENSMUSG00000070565	1	157135182	157412595	-1	Rasal2	0.370852	2.03e-05
ENSMUSG00000041444	9	32116136	32268446	1	Arhgap32	0.392272	3.15e-05
ENSMUSG00000028211	4	11156431	11174379	1	Trp53inp1	0.607618	3.48e-05
ENSMUSG00000034584	9	53301670	53377514	1	Exph5	0.656509	3.66e-05
ENSMUSG00000005893	6	92091390	92174294	1	Nr2c2	0.474215	3.99e-05
ENSMUSG00000047843	5	144244437	144446757	1	Bri3	-0.802494	6.84e-05
ENSMUSG00000022812	16	38089001	38246084	1	Gsk3b	0.458884	7.83e-05
ENSMUSG00000046229	2	156311846	156312747	-1	Scand1	-1.09511	7.86e-05
ENSMUSG00000034235	14	20548912	20641063	-1	Usp54	0.390906	8.03e-05
ENSMUSG00000016918	1	12692277	12861192	1	Sulf1	0.839829	9.22e-05
ENSMUSG00000037843	2	157914653	157944719	1	Vstm2l	-0.480324	0.0001
ENSMUSG00000043866	7	105739393	105744361	-1	Taf10	-0.530851	0.000105398
ENSMUSG00000089762	2	30471537	30474219	-1	Ier5l	-0.456146	0.000109063
ENSMUSG00000024085	17	64600736	64755110	1	Man2a1	0.453018	0.00011492
ENSMUSG00000069917	11	32296489	32297298	1	Hba-a2	-1.16565	0.000123928
ENSMUSG00000020484	11	5520659	5525893	1	Xbp1	-0.316812	0.000126079
ENSMUSG00000021313	13	11553102	12106945	-1	Ryr2	0.311855	0.00013522
ENSMUSG00000019158	7	16452779	16455494	1	Tmem160	-0.717608	0.000139525
ENSMUSG00000024066	17	73883895	73950196	-1	Xdh	0.577155	0.000151503
ENSMUSG00000027602	2	155276297	155278073	1	Map1lc3a	-0.466595	0.000152098
ENSMUSG00000046432	X	136270253	136271978	1	Bex3	-0.36714	0.000155555
ENSMUSG00000069919	11	32283511	32284465	1	Hba-a1	-1.16405	0.000158855
ENSMUSG00000032193	9	21723483	21749919	1	Ldlr	0.882282	0.00016632
ENSMUSG00000059495	9	42963842	43107239	-1	Arhgef12	0.31409	0.000168421
ENSMUSG00000035674	7	3617373	3620327	1	Ndufa3	-0.435367	0.000194429
ENSMUSG00000048489	6	116650609	116652794	1	Depp1	1.15729	0.000195858
ENSMUSG00000060371	5	130369455	130847412	1	Caln1	0.41062	0.000202848
ENSMUSG00000060657	16	14109173	14163351	-1	Marf1	0.326197	0.000203563
ENSMUSG00000025316	8	121949750	122029258	1	Banp	-0.406977	0.000210223
ENSMUSG00000048078	7	96171246	96911093	1	Tenm4	0.496587	0.000226986
ENSMUSG00000046668	18	35829397	35861688	1	Cxxc5	-0.298954	0.000229006
ENSMUSG00000018572	11	69995777	70000009	1	Phf23	-0.348372	0.000232892
ENSMUSG00000030306	6	148232430	148444389	-1	Tmtc1	0.262274	0.00025457
ENSMUSG00000071176	8	14911663	15001085	1	Arhgef10	0.46088	0.00027294
ENSMUSG00000040225	1	162670725	162740556	-1	Prrc2c	0.3399	0.000286722
ENSMUSG00000020163	10	80402997	80406830	-1	Uqcr11	-0.60806	0.000290986
ENSMUSG00000020153	10	80249121	80256794	1	Ndufs7	-0.469888	0.000297628
ENSMUSG00000022982	16	90220754	90226329	1	Sod1	-0.33003	0.00029953
ENSMUSG00000033256	2	122348892	122369162	-1	Shf	-0.448388	0.00030435
ENSMUSG00000079481	X	101849385	102092055	1	Nhsl2	0.326002	0.000315439
ENSMUSG00000021745	14	11553532	12242041	1	Ptprg	0.331582	0.000316661
ENSMUSG00000031431	X	140539528	140600659	-1	Tsc22d3	0.356558	0.000320312
ENSMUSG00000015829	1	159523769	159931729	1	Tnr	0.453198	0.000328748
ENSMUSG00000043940	5	101832956	102069921	-1	Wdfy3	0.349542	0.000344737
ENSMUSG00000016252	2	174461072	174464105	-1	Atp5e	-0.474904	0.000351877
ENSMUSG00000062232	3	79062516	79286517	-1	Rapgef2	0.323744	0.000389059
ENSMUSG00000066687	9	48654297	48836222	-1	Zbtb16	0.610181	0.000405796
ENSMUSG00000020912	11	99415666	99422259	-1	Krt12	-0.608466	0.000408475
ENSMUSG00000038900	2	32961559	32965345	1	Rpl12	-0.406309	0.000411238
ENSMUSG00000028246	4	21931329	21996839	1	Faxc	0.491663	0.000423237
ENSMUSG00000031760	8	94152607	94154146	1	Mt3	-0.525716	0.000427901
ENSMUSG00000006362	8	122625141	122699109	-1	Cbfa2t3	-0.493787	0.000438619
ENSMUSG00000072294	14	99870632	100284679	-1	Klf12	0.709242	0.00046197
ENSMUSG00000069072	3	31202858	31310378	-1	Slc7a14	0.335109	0.00046361
ENSMUSG00000045136	13	34126748	34130466	-1	Tubb2b	-0.389837	0.000493256
ENSMUSG00000018634	11	104132855	104175523	1	Crhr1	-0.389226	0.000493735
ENSMUSG00000050357	8	105686274	105698187	1	Carmil2	-0.373189	0.000504623
ENSMUSG00000032913	3	104396418	104511918	-1	Lrig2	0.375164	0.000511303
ENSMUSG00000041571	7	15917208	15922402	-1	Selenow	-0.441202	0.000541571
ENSMUSG00000037605	5	81020138	81825133	1	Adgrl3	0.312361	0.000546144
ENSMUSG00000039195	2	32377097	32381938	-1	1110008P14Rik	-0.494186	0.000555384
ENSMUSG00000075012	2	102449366	102452499	-1	Fjx1	-0.311055	0.00058889
ENSMUSG00000054428	4	132530555	132533659	-1	Atpif1	-0.434046	0.000590793
ENSMUSG00000028804	4	127987857	128567656	1	Csmd2	0.405697	0.000604213
ENSMUSG00000028039	3	89313899	89322965	-1	Efna3	-0.386252	0.000624377
ENSMUSG00000000531	15	101224188	101232756	1	Grasp	-0.41543	0.000634388
ENSMUSG00000039840	18	77938465	78035013	1	Epg5	0.298227	0.00065091
ENSMUSG00000036845	7	30555441	30559838	-1	Lin37	-0.446913	0.000685443
ENSMUSG00000020219	10	80899450	80900969	-1	Timm13	-0.471365	0.000689706
ENSMUSG00000050222	14	57524777	57543166	1	Il17d	-0.468357	0.000690778
ENSMUSG00000093674	10	128548114	128549305	-1	Rpl41	-0.45978	0.000707313
ENSMUSG00000049422	10	75933130	75937747	1	Chchd10	-0.417095	0.000787943
ENSMUSG00000047721	7	126695401	126699798	1	Bola2	-0.481822	0.000797832
ENSMUSG00000022452	15	82338959	82349091	1	Smdt1	-0.409232	0.000803103
ENSMUSG00000050896	2	84871924	84886710	-1	Rtn4rl2	-0.40904	0.000829711
ENSMUSG00000098175	6	86284887	86285894	1	Gm7545	-4.83471	0.000840233
ENSMUSG00000025370	15	16728756	16857094	1	Cdh9	0.889221	0.000861408
ENSMUSG00000030584	7	29303951	29318243	1	Dpf1	-0.31914	0.000880291
ENSMUSG00000033423	4	117550365	117674297	1	Eri3	-0.293837	0.000924495
ENSMUSG00000007653	11	42419757	42629028	1	Gabrb2	0.548664	0.00092929
ENSMUSG00000031029	7	108934417	108942951	1	Eif3f	-0.368892	0.00101744
ENSMUSG00000033916	7	13032010	13034807	-1	Chmp2a	-0.300455	0.00101924
ENSMUSG00000003072	10	80138632	80145818	1	Atp5d	-0.347991	0.00102528
ENSMUSG00000002768	17	46678793	46683111	1	Mea1	-0.366328	0.001031
ENSMUSG00000027488	2	154376313	154408099	-1	Snta1	-0.463477	0.0010528
ENSMUSG00000014313	15	35925886	35938246	-1	Cox6c	-0.328585	0.00106278
ENSMUSG00000024208	17	27122663	27133916	-1	Uqcc2	-0.505861	0.00110787
ENSMUSG00000064264	7	24507006	24515682	1	Zfp428	-0.438417	0.00111485
ENSMUSG00000034209	11	5058128	5060385	1	Rasl10a	-0.54807	0.00115932
ENSMUSG00000024944	19	6134374	6141548	-1	Arl2	-0.403991	0.00116271
ENSMUSG00000030102	6	108213096	108551109	1	Itpr1	0.269165	0.00120495
ENSMUSG00000024925	19	5601873	5607019	1	Rnaseh2c	-0.641136	0.00129483
ENSMUSG00000025499	7	141189105	141194005	-1	Hras	-0.374279	0.00136573
ENSMUSG00000055839	17	23824738	23829136	-1	Elob	-0.393012	0.00136718
ENSMUSG00000044894	11	53427922	53430831	-1	Uqcrq	-0.501483	0.00137517
ENSMUSG00000032171	9	20652095	20666584	1	Pin1	-0.373623	0.00145719
ENSMUSG00000040048	17	24722060	24724478	-1	Ndufb10	-0.334722	0.00148475
ENSMUSG00000015092	2	25557847	25562082	1	Edf1	-0.322019	0.00149612
ENSMUSG00000022769	16	17130138	17132383	-1	Sdf2l1	-0.531483	0.00154124
ENSMUSG00000029765	6	32144268	32588192	-1	Plxna4	0.326996	0.00156716
ENSMUSG00000061436	6	38694390	38876165	-1	Hipk2	0.59886	0.00158402
ENSMUSG00000027340	2	132052496	132145108	-1	Slc23a2	0.2543	0.00160762
ENSMUSG00000038690	5	145183698	145192062	-1	Atp5j2	-0.353018	0.00161396
ENSMUSG00000025739	17	25717171	25719406	1	Gng13	-0.667112	0.00162956
ENSMUSG00000023272	15	88819646	88826683	1	Creld2	-0.45021	0.00163012
ENSMUSG00000038630	4	58943628	58958355	1	Zkscan16	0.620959	0.00168398
ENSMUSG00000041697	5	115345642	115348981	-1	Cox6a1	-0.41109	0.00173097
ENSMUSG00000021493	13	55495795	55513676	-1	Pdlim7	-0.304443	0.0017429
ENSMUSG00000049583	7	87584168	88134907	1	Grm5	0.262189	0.00178334
ENSMUSG00000030034	6	83121765	83125431	-1	Ino80b	-0.622699	0.00178539
ENSMUSG00000035847	X	70343069	70365084	-1	Ids	0.264337	0.00179646
ENSMUSG00000051351	4	136284683	136293942	1	Zfp46	0.340912	0.00187388
ENSMUSG00000035530	11	100319885	100322096	1	Eif1	-0.260293	0.00193797
ENSMUSG00000043004	14	19872559	19977627	-1	Gng2	0.247329	0.00197706
ENSMUSG00000021448	13	51431041	51569487	-1	Shc3	0.618426	0.00199734
ENSMUSG00000031818	8	120668222	120674207	1	Cox4i1	-0.398288	0.00203308
ENSMUSG00000010376	14	55662263	55672124	-1	Nedd8	-0.329224	0.00204439
ENSMUSG00000038552	5	31292242	31296080	-1	Fndc4	-0.315871	0.00209161
ENSMUSG00000057322	11	114668524	114672331	1	Rpl38	-0.501901	0.00210914
ENSMUSG00000025314	2	90429754	90580647	-1	Ptprj	0.378807	0.00218695
ENSMUSG00000024968	19	7267325	7275225	1	Rcor2	-0.388625	0.00220239
ENSMUSG00000036591	2	20847919	20968881	-1	Arhgap21	0.282083	0.00222131
ENSMUSG00000070394	11	69838514	69839618	1	Tmem256	-0.524711	0.00226836
ENSMUSG00000024194	17	26933819	26939569	-1	Cuta	-0.331774	0.0023445
ENSMUSG00000029335	5	98854415	98884396	1	Bmp3	0.625516	0.00236648
ENSMUSG00000033020	15	79141009	79151774	1	Polr2f	-0.438964	0.00237771
ENSMUSG00000052584	14	76532814	76556889	-1	Serp2	-0.388251	0.00242021
ENSMUSG00000050587	2	96318169	97631666	1	Lrrc4c	0.295797	0.00242494
ENSMUSG00000029059	4	154895504	154899135	-1	Prxl2b	-0.314279	0.00244852
ENSMUSG00000027523	2	174284320	174346744	1	Gnas	-0.317512	0.0024997
ENSMUSG00000056899	12	41024090	41955588	1	Immp2l	-0.883987	0.00250479
ENSMUSG00000004285	6	29467718	29470512	1	Atp6v1f	-0.45218	0.0025254
ENSMUSG00000053565	7	28971372	28981864	-1	Eif3k	-0.379117	0.00253437
ENSMUSG00000059714	17	35823230	35832791	1	Flot1	-0.28825	0.00260606
ENSMUSG00000033249	8	105269801	105275845	1	Hsf4	-0.34868	0.00267382
ENSMUSG00000037499	1	191306789	191318194	-1	Nenf	-0.541539	0.00271397
ENSMUSG00000062683	15	102662864	102672352	-1	Atp5g2	-0.480565	0.00272571
ENSMUSG00000030122	6	124913681	124920103	-1	Ptms	-0.36749	0.00275434
ENSMUSG00000036199	8	69894180	69902558	-1	Ndufa13	-0.337451	0.00276014
ENSMUSG00000043445	17	24470392	24473110	1	Pgp	-0.332475	0.00277104
ENSMUSG00000007721	8	70868227	70873935	-1	Ccdc124	-0.317807	0.00277169
ENSMUSG00000023236	2	113776362	113829121	-1	Scg5	-0.297188	0.00278066
ENSMUSG00000027447	2	148871722	148875692	-1	Cst3	-0.379784	0.00278778
ENSMUSG00000078348	10	13005343	13009183	1	Sf3b5	-0.469323	0.00280946
ENSMUSG00000034686	13	55464267	55473154	1	Prr7	-0.538288	0.00283896
ENSMUSG00000005447	7	25295049	25297986	-1	Pafah1b3	-0.634417	0.00288133
ENSMUSG00000040651	14	27428834	27483555	1	Tasor	0.425095	0.00290839
ENSMUSG00000020307	10	79682195	79688398	1	Cdc34	-0.4696	0.00299155
ENSMUSG00000037784	9	99629496	99669256	1	Dzip1l	0.306554	0.00300226
ENSMUSG00000058239	7	30945248	30956803	-1	Usf2	-0.262664	0.00301158
ENSMUSG00000026163	1	83254139	83408200	-1	Sphkap	0.27327	0.00302277
ENSMUSG00000023845	17	17521410	17625050	-1	Lnpep	0.275644	0.00305728
ENSMUSG00000038257	8	55940460	56130070	1	Glra3	0.579265	0.00311222
ENSMUSG00000054716	7	127244274	127254803	1	Zfp771	-0.57883	0.00317366
ENSMUSG00000058793	2	132263148	132312050	1	Cds2	0.247888	0.00319426
ENSMUSG00000046417	11	62604884	62648523	-1	Lrrc75a	-0.445823	0.0032242
ENSMUSG00000015312	10	80930073	80932204	1	Gadd45b	-0.528541	0.00323576
ENSMUSG00000030235	6	141524368	141570177	1	Slco1c1	-0.296654	0.00330936
ENSMUSG00000041881	17	33824572	33838317	1	Ndufa7	-0.423057	0.00334427
ENSMUSG00000029559	5	114942158	114949783	1	2210016L21Rik	-0.263967	0.00335413
ENSMUSG00000025262	X	151344175	151471842	1	Fam120c	0.419282	0.0033778
ENSMUSG00000004902	6	120773578	120794336	1	Slc25a18	-0.354692	0.00339922
ENSMUSG00000008730	3	103739815	103791563	-1	Hipk1	0.3274	0.0034056
ENSMUSG00000021606	13	73319838	73328542	-1	Ndufs6	-0.365842	0.00341267
ENSMUSG00000036751	7	30616861	30626151	-1	Cox6b1	-0.359424	0.00342551
ENSMUSG00000024122	17	24073680	24150924	-1	Pdpk1	0.320187	0.00344221
ENSMUSG00000028447	4	41714798	41723170	-1	Dctn3	-0.378439	0.00345454
ENSMUSG00000063457	10	80292453	80294114	1	Rps15	-0.452486	0.00346088
ENSMUSG00000040675	10	3973118	4167081	1	Mthfd1l	0.431061	0.00346267
ENSMUSG00000025226	19	46328184	46330446	1	Fbxl15	-0.555541	0.00347019
ENSMUSG00000032826	3	126921612	127499350	-1	Ank2	0.30479	0.00350737
ENSMUSG00000044080	3	90511034	90514392	-1	S100a1	-0.480738	0.00350818
ENSMUSG00000033287	15	78428564	78439303	1	Kctd17	-0.233309	0.0035347
ENSMUSG00000055633	7	5051538	5053723	1	Zfp580	-0.430277	0.00354951
ENSMUSG00000039782	5	43233170	43289724	1	Cpeb2	0.430192	0.00355788
ENSMUSG00000052305	7	103826534	103828096	-1	Hbb-bs	-1.16138	0.0035782
ENSMUSG00000040385	19	4192065	4195420	1	Ppp1ca	-0.248448	0.00358613
ENSMUSG00000069769	11	88339382	88718513	-1	Msi2	0.342805	0.00358929
ENSMUSG00000037685	5	67618140	67847434	-1	Atp8a1	0.259597	0.0035983
ENSMUSG00000070003	8	70597490	70608872	-1	Ssbp4	-0.397291	0.0036052
ENSMUSG00000039278	X	7919822	7924410	1	Pcsk1n	-0.463527	0.00364957
ENSMUSG00000024873	19	5092868	5098521	-1	Cnih2	-0.378218	0.00366606
ENSMUSG00000029725	5	137778849	137780110	1	Ppp1r35	-0.589004	0.00368504
ENSMUSG00000000489	15	79995874	80014977	-1	Pdgfb	-0.412438	0.00368925
ENSMUSG00000038068	13	47122656	47247991	1	Rnf144b	0.335174	0.00372193
ENSMUSG00000071655	19	8871496	8875863	1	Ubxn1	-0.298177	0.00372682
ENSMUSG00000056342	11	23306895	23490560	1	Usp34	0.262152	0.00376081
ENSMUSG00000042675	7	126776955	126780514	1	Ypel3	-0.380896	0.00385208
ENSMUSG00000031770	8	94386438	94395377	1	Herpud1	-0.235305	0.0038629
ENSMUSG00000039542	9	49502136	49798925	-1	Ncam1	0.274046	0.00388075
ENSMUSG00000019790	10	9755547	9901079	-1	Stxbp5	0.219101	0.00393006
ENSMUSG00000020444	11	59183875	59192212	-1	Guk1	-0.329302	0.00397886
ENSMUSG00000071014	4	40270591	40279421	-1	Ndufb6	-0.388965	0.00403236
ENSMUSG00000018821	19	42123273	42129059	-1	Avpi1	-0.428028	0.00403246
ENSMUSG00000003316	8	111154421	111259216	-1	Glg1	0.246343	0.00403728
ENSMUSG00000050552	5	138255482	138259398	1	Lamtor4	-0.379664	0.00409103
ENSMUSG00000030792	7	45207519	45212147	-1	Dkkl1	-0.446096	0.00410237
ENSMUSG00000003346	10	80583654	80590341	-1	Abhd17a	-0.456709	0.00410387
ENSMUSG00000060152	5	115235836	115245351	1	Pop5	-0.299731	0.00411346
ENSMUSG00000018286	11	70525367	70527858	1	Psmb6	-0.332058	0.0041902
ENSMUSG00000008140	7	44489937	44496529	-1	Emc10	-0.240273	0.00421141
ENSMUSG00000030246	6	142490249	142507957	-1	Ldhb	-0.206475	0.00423727
ENSMUSG00000040794	2	90885860	90890525	1	C1qtnf4	-0.532499	0.00426454
ENSMUSG00000018427	11	86936425	86993707	-1	Ypel2	0.357996	0.00428188
ENSMUSG00000032827	6	4902917	5165661	1	Ppp1r9a	0.248439	0.00429433
ENSMUSG00000047466	18	77631497	77714486	-1	8030462N17Rik	0.373029	0.00435732
ENSMUSG00000026833	2	28192992	28230736	1	Olfm1	-0.235454	0.00440845
ENSMUSG00000053702	2	17343909	17731464	-1	Nebl	0.283129	0.00447046
ENSMUSG00000021662	13	97899469	98206439	-1	Arhgef28	0.345021	0.0045088
ENSMUSG00000061111	11	120542888	120549727	-1	Mcrip1	-0.396276	0.00457597
ENSMUSG00000040490	17	48932379	49097588	1	Lrfn2	-0.324404	0.00458042
ENSMUSG00000060636	16	33056453	33060189	1	Rpl35a	-0.365291	0.00459713
ENSMUSG00000091478	11	100361716	100362126	-1	Gm10039	-0.504306	0.00475303
ENSMUSG00000028478	4	44004452	44032846	1	Clta	-0.313618	0.00476833
ENSMUSG00000025290	14	24487125	24496959	1	Rps24	-0.285423	0.00477934
ENSMUSG00000035107	16	58408443	58469727	1	Dcbld2	0.386841	0.00478811
ENSMUSG00000044229	9	48162023	48400025	1	Nxpe4	0.38156	0.00493818
ENSMUSG00000015745	3	95988429	95996001	-1	Plekho1	-0.370438	0.00495725
ENSMUSG00000051483	16	93605853	93610505	1	Cbr1	-0.331535	0.00501508
ENSMUSG00000069895	8	109726451	109737739	-1	Atxn1l	0.264585	0.00505214
ENSMUSG00000074578	2	167062934	167065862	1	Zfas1	-0.379919	0.00505354
ENSMUSG00000039629	6	29917012	29959681	1	Strip2	0.396263	0.0050953
ENSMUSG00000059534	11	4701973	4704342	-1	Uqcr10	-0.39781	0.00510729
ENSMUSG00000029313	5	103692374	103855322	1	Aff1	0.366678	0.00516032
ENSMUSG00000029544	5	115168689	115194381	-1	Cabp1	-0.35384	0.0051916
ENSMUSG00000034377	17	6106437	6251128	1	Tulp4	0.442126	0.00526633
ENSMUSG00000003531	16	18052860	18071632	1	Dgcr6	-0.421504	0.005267
ENSMUSG00000028967	4	150853919	150868892	1	Errfi1	0.292626	0.00527148
ENSMUSG00000024914	19	5422805	5424979	-1	Drap1	-0.526766	0.00528829
ENSMUSG00000014470	8	122466147	122476064	-1	Rnf166	-0.377688	0.00532403
ENSMUSG00000073702	1	39367842	39371911	1	Rpl31	-0.367138	0.0053263
ENSMUSG00000030707	7	126699773	126707787	-1	Coro1a	-0.394536	0.00532999
ENSMUSG00000043811	16	18127642	18152408	1	Rtn4r	-0.308849	0.00536134
ENSMUSG00000059734	19	3908863	3912774	-1	Ndufs8	-0.335299	0.00538323
ENSMUSG00000034932	10	81264713	81266934	-1	Mrpl54	-0.531242	0.00546572
ENSMUSG00000037563	7	28350652	28353155	1	Rps16	-0.339077	0.0054664
ENSMUSG00000028821	4	134930898	134937548	1	Syf2	-0.277304	0.005487
ENSMUSG00000031972	8	123891769	123894751	-1	Acta1	-0.473252	0.00553431
ENSMUSG00000033060	14	101729957	101934710	1	Lmo7	0.283471	0.00554157
ENSMUSG00000071073	17	46253531	46257315	1	Lrrc73	-0.354859	0.00554829
ENSMUSG00000032097	9	44604892	44640731	1	Ddx6	0.308976	0.00555069
ENSMUSG00000003873	7	45461697	45466898	-1	Bax	-0.458109	0.00558552
ENSMUSG00000090862	7	116331505	116334195	-1	Rps13	-0.290665	0.00561849
ENSMUSG00000003200	17	56016750	56036635	-1	Sh3gl1	-0.325816	0.00564366
ENSMUSG00000053199	9	51765337	51853856	1	Arhgap20	0.234166	0.00567164
ENSMUSG00000078234	4	139960220	139968026	-1	Klhdc7a	0.419645	0.00575984
ENSMUSG00000037826	6	57506502	57535468	-1	Ppm1k	0.316485	0.00576446
ENSMUSG00000001105	11	78536361	78541737	1	Ift20	-0.378928	0.00576791
ENSMUSG00000034566	11	115415689	115419962	-1	Atp5h	-0.366763	0.00577161
ENSMUSG00000035936	13	24907579	24937661	-1	Aldh5a1	0.264404	0.00577469
ENSMUSG00000030688	7	101317086	101346626	1	Stard10	-0.394184	0.0057761
ENSMUSG00000048371	8	104591451	104599026	1	Pdp2	0.431555	0.0057782
ENSMUSG00000031700	8	85492576	85527560	1	Gpt2	0.227179	0.00581346
ENSMUSG00000018677	11	102402985	102407946	-1	Slc25a39	-0.276428	0.00585779
ENSMUSG00000002831	17	56100591	56109803	-1	Plin4	1.55663	0.00587979
ENSMUSG00000022436	15	78899768	78912051	1	Sh3bp1	-0.366698	0.00592477
ENSMUSG00000034158	16	37868389	37888858	1	Lrrc58	0.337535	0.00595756
ENSMUSG00000016503	5	146948657	146955614	1	Gtf3a	-0.47783	0.0060156
ENSMUSG00000026924	2	26409431	26445216	-1	Sec16a	0.257875	0.00603352
ENSMUSG00000045534	6	126532551	126535412	-1	Kcna5	0.762941	0.00605818
ENSMUSG00000039615	17	25830505	25833404	-1	Stub1	-0.273109	0.00606294
ENSMUSG00000040560	18	63708685	63989776	1	Wdr7	0.255843	0.00610434
ENSMUSG00000045205	4	11261315	11322137	-1	Dpy19l4	0.310638	0.00622696
ENSMUSG00000037348	4	134496697	134510235	1	Paqr7	-0.293638	0.0062441
ENSMUSG00000003746	10	53904785	54076609	-1	Man1a	0.40688	0.00627086
ENSMUSG00000024962	19	6982473	6987651	-1	Vegfb	-0.232475	0.00631605
ENSMUSG00000026469	1	155275701	155417415	-1	Xpr1	0.276092	0.00633591
ENSMUSG00000002984	7	19701313	19715438	-1	Tomm40	-0.243471	0.00635231
ENSMUSG00000028779	4	130102558	130128135	1	Pef1	-0.301842	0.00636769
ENSMUSG00000110841	10	45875291	45876086	1	Gpx4-ps2	-0.465148	0.00640017
ENSMUSG00000048490	16	76287400	76373827	-1	Nrip1	0.349316	0.00643729
ENSMUSG00000006586	4	13743436	13893649	1	Runx1t1	0.513019	0.00647409
ENSMUSG00000042747	3	89245966	89249906	1	Krtcap2	-0.367497	0.00650633
ENSMUSG00000071076	8	70698949	70700616	1	Jund	-0.324321	0.00664331
ENSMUSG00000075706	10	80047166	80056439	1	Gpx4	-0.44922	0.00669558
ENSMUSG00000005354	15	77915047	77929006	-1	Txn2	-0.229881	0.0067308
ENSMUSG00000006095	7	30224131	30232272	-1	Tbcb	-0.286281	0.00675863
ENSMUSG00000057182	2	65457118	65567627	-1	Scn3a	0.282362	0.00681106
ENSMUSG00000044791	9	110532597	110618633	1	Setd2	0.240415	0.00682299
ENSMUSG00000035885	19	7215153	7217616	-1	Cox8a	-0.295413	0.00691556
ENSMUSG00000046330	1	72711290	72713813	1	Rpl37a	-0.329238	0.00692824
ENSMUSG00000044502	11	31665181	31671885	-1	Bod1	-0.249695	0.00693393
ENSMUSG00000061911	12	29528384	29923213	1	Myt1l	0.34991	0.00693916
ENSMUSG00000059890	9	44923127	44965600	-1	Ube4a	0.297229	0.00696284
ENSMUSG00000045589	4	56957173	56990391	-1	Frrs1l	0.293446	0.00699455
ENSMUSG00000032393	9	65032414	65082651	1	Dpp8	0.261933	0.00709601
ENSMUSG00000029359	5	118027743	118061878	1	Tesc	-0.553942	0.00709746
ENSMUSG00000002058	11	78343482	78349164	1	Unc119	-0.476166	0.00711534
ENSMUSG00000023032	15	100761747	100823968	1	Slc4a8	0.216696	0.0071545
ENSMUSG00000036093	2	52397951	52424901	-1	Arl5a	0.250658	0.00716456
ENSMUSG00000042462	7	127256959	127260709	-1	Dctpp1	-0.701296	0.00719343
ENSMUSG00000002014	X	73787028	73790830	1	Ssr4	-0.28634	0.00720873
ENSMUSG00000053141	2	161521990	162661147	-1	Ptprt	0.218162	0.00724452
ENSMUSG00000025915	1	9798107	9900845	1	Sgk3	0.352237	0.00727131
ENSMUSG00000022890	16	84827866	84835625	-1	Atp5j	-0.275132	0.00730188
ENSMUSG00000031848	8	70673248	70678752	1	Lsm4	-0.381398	0.00730566
ENSMUSG00000087687	8	3621548	3625848	1	Pet100	-0.470634	0.00731407
ENSMUSG00000021217	7	36698118	36773553	1	Tshz3	0.37427	0.00733244
ENSMUSG00000060924	8	15892537	17535586	-1	Csmd1	0.235531	0.00735903
ENSMUSG00000034210	4	115737744	115777327	1	Efcab14	0.261914	0.00736647
ENSMUSG00000020477	11	5703983	5715680	-1	Mrps24	-0.434814	0.00736674
ENSMUSG00000054452	10	81559488	81566362	1	Tle5	-0.294954	0.00738654
ENSMUSG00000037071	19	44394455	44407879	-1	Scd1	0.388469	0.00738941
ENSMUSG00000037152	3	51404677	51408988	-1	Ndufc1	-0.39555	0.00740182
ENSMUSG00000042851	2	128967402	129018563	1	Zc3h6	0.367007	0.00744297
ENSMUSG00000028889	4	124850679	124855242	1	Yrdc	-0.35145	0.00747147
ENSMUSG00000038274	19	6057844	6059524	1	Fau	-0.347696	0.0074777
ENSMUSG00000047613	4	153957237	153961925	1	A430005L14Rik	-0.435003	0.00752554
ENSMUSG00000022507	16	8830100	8858922	1	1810013L24Rik	0.255824	0.00753305
ENSMUSG00000035027	10	81105915	81133975	1	Map2k2	-0.239863	0.00754808
ENSMUSG00000075318	2	65620771	65767447	1	Scn2a	0.278864	0.00761219
ENSMUSG00000033379	4	117884326	117887333	-1	Atp6v0b	-0.370916	0.0076758
ENSMUSG00000030035	6	83119044	83121559	-1	Wbp1	-0.37038	0.00771156
ENSMUSG00000065990	4	155831272	155833130	1	Aurkaip1	-0.390014	0.00771266
ENSMUSG00000032575	9	106838312	106891979	-1	Manf	-0.338169	0.00771812
ENSMUSG00000062753	17	27563573	27565756	-1	AI413582	-0.368489	0.00772352
ENSMUSG00000026787	2	22622205	22693874	1	Gad2	0.251679	0.00778899
ENSMUSG00000072893	11	59505662	59513647	1	4933439C10Rik	-0.363783	0.0077933
ENSMUSG00000001891	11	21321138	21371201	-1	Ugp2	-0.206357	0.00781066
ENSMUSG00000037740	2	130563742	130568695	1	Mrps26	-0.296678	0.00781781
ENSMUSG00000020308	10	79669369	79676127	1	Tpgs1	-0.435061	0.00782557
ENSMUSG00000034297	11	86267033	86357602	-1	Med13	0.32782	0.00787141
ENSMUSG00000024548	18	78750380	79109391	-1	Setbp1	0.260497	0.00790573
ENSMUSG00000019039	9	108569886	108572774	1	Dalrd3	-0.276767	0.00797324
ENSMUSG00000021773	14	21845855	21848977	-1	Comtd1	-0.675019	0.0079841
ENSMUSG00000027673	3	32736990	32751566	1	Ndufb5	-0.287078	0.00802861
ENSMUSG00000035637	4	44981395	44990734	1	Grhpr	-0.326985	0.00815298
ENSMUSG00000019362	8	84246238	84249719	-1	D8Ertd738e	-0.281591	0.00815765
ENSMUSG00000024959	19	6941861	6951899	1	Bad	-0.485611	0.00819198
ENSMUSG00000040502	10	127055011	127060184	-1	Marchf9	-0.305053	0.00822222
ENSMUSG00000056629	19	6977741	6980501	-1	Fkbp2	-0.341639	0.00832804
ENSMUSG00000027694	3	60877014	60877587	1	Gm8325	-0.618088	0.00833355
ENSMUSG00000070858	5	33983433	33985013	1	Gm1673	-0.554892	0.0083886
ENSMUSG00000033307	10	75859353	75860240	-1	Mif	-0.303153	0.00841397
ENSMUSG00000028100	3	96706067	96708562	-1	Nudt17	-0.50975	0.00844106
ENSMUSG00000069678	6	83077869	83080855	1	Pcgf1	-0.383525	0.00845434
ENSMUSG00000039640	11	120484613	120489065	1	Mrpl12	-0.471347	0.00848323
ENSMUSG00000022762	16	81200697	81626828	1	Ncam2	0.586372	0.00851038
ENSMUSG00000020778	11	116198855	116215318	1	Ten1	-0.390262	0.0085382
ENSMUSG00000024077	17	78649913	78737196	-1	Strn	0.316686	0.00854138
ENSMUSG00000053641	9	64811340	64919667	1	Dennd4a	0.226785	0.00858047
ENSMUSG00000002107	2	6539694	7509563	-1	Celf2	0.253483	0.00858445
ENSMUSG00000020576	12	13269133	13583811	1	Nbas	0.299056	0.00859104
ENSMUSG00000024597	18	57878678	57946821	1	Slc12a2	0.35433	0.00874629
ENSMUSG00000025508	7	141447370	141451585	1	Rplp2	-0.31908	0.0087893
ENSMUSG00000033594	8	123229801	123236233	-1	Spata2l	-0.326018	0.00881666
ENSMUSG00000011837	8	4253080	4256220	1	Snapc2	-0.389831	0.0088181
ENSMUSG00000109536	7	59223847	59254788	-1	9330162G02Rik	0.456285	0.00885828
ENSMUSG00000033862	8	123224842	123232250	1	Cdk10	-0.238914	0.00888409
ENSMUSG00000052155	2	48814109	48903269	1	Acvr2a	0.264488	0.00895128
ENSMUSG00000060512	5	63812363	63899625	1	0610040J01Rik	-0.613335	0.00895478
ENSMUSG00000016528	1	131053700	131097826	-1	Mapkapk2	-0.251507	0.00907107
ENSMUSG00000024661	19	9980598	9985098	1	Fth1	-0.231718	0.00911512
ENSMUSG00000039771	5	136116631	136122947	1	Polr2j	-0.278455	0.00926492
ENSMUSG00000052572	7	90476672	92449247	1	Dlg2	0.234095	0.0092775
ENSMUSG00000054976	1	81076950	81341764	1	Nyap2	0.305264	0.0093072
ENSMUSG00000021721	13	105443639	105448122	1	Htr1a	0.412803	0.00934998
ENSMUSG00000035615	4	45184875	45285936	1	Frmpd1	0.32477	0.00939485
ENSMUSG00000005054	10	78425669	78427622	1	Cstb	-0.410077	0.00941102
ENSMUSG00000034636	4	108229724	108301096	-1	Zyg11b	0.348874	0.00942743
ENSMUSG00000039001	2	180257377	180258445	1	Rps21	-0.403565	0.00945878
ENSMUSG00000033726	6	85187438	85204462	1	Emx1	-0.462455	0.0094928
ENSMUSG00000073565	18	51117733	51420044	1	Prr16	0.427984	0.00959728
ENSMUSG00000021097	12	104763117	104865076	-1	Clmn	0.318176	0.00960367
ENSMUSG00000066491	12	56373593	56373823	-1	Cox6c2	-0.637664	0.00961049
ENSMUSG00000036111	7	109138572	109175207	-1	Lmo1	-0.563556	0.00969498
ENSMUSG00000066571	7	34236707	34313551	-1	4931406P16Rik	0.356249	0.00972518
ENSMUSG00000039208	11	121701544	121716306	1	Metrnl	-0.671443	0.00976375
ENSMUSG00000070493	5	129881156	129887470	-1	Chchd2	-0.320561	0.00983669
ENSMUSG00000015597	17	46383731	46420920	1	Zfp318	0.223346	0.00983952
ENSMUSG00000042751	1	152954993	153119261	1	Nmnat2	0.229091	0.00986252
ENSMUSG00000036550	8	95719451	95807464	-1	Cnot1	0.226027	0.00993175
ENSMUSG00000043644	11	120348678	120351190	1	0610009L18Rik	-0.935903	0.00998099
ENSMUSG00000018501	11	62316426	62458541	-1	Ncor1	0.206296	0.0099837
ENSMUSG00000056962	11	116837432	116843449	-1	Jmjd6	-0.277579	0.0100155
ENSMUSG00000019947	10	68092520	68278740	-1	Arid5b	0.266118	0.0100364
ENSMUSG00000045608	15	95623563	95655960	-1	Dbx2	-0.352791	0.0100428
ENSMUSG00000041415	12	104687742	104751952	-1	Dicer1	0.254138	0.0100699
ENSMUSG00000037533	11	54522847	54699285	1	Rapgef6	0.257456	0.0100713
ENSMUSG00000039716	9	106892825	107231909	-1	Dock3	0.266038	0.010162
ENSMUSG00000004383	8	72814599	73353540	-1	Large1	0.241479	0.0101953
ENSMUSG00000052557	8	117158135	117215997	1	Gan	0.280595	0.0102378
ENSMUSG00000003273	7	45699843	45704682	1	Car11	-0.325109	0.0102615
ENSMUSG00000055296	4	56866923	56947437	-1	Tmem245	0.206723	0.0103468
ENSMUSG00000036353	3	59216272	59262871	-1	P2ry12	-0.285752	0.0103856
ENSMUSG00000044709	7	19564946	19577595	-1	Gemin7	-0.447866	0.0104176
ENSMUSG00000060032	6	136808244	136810074	1	H2aj	-0.365948	0.0104645
ENSMUSG00000041540	6	143828425	144781977	-1	Sox5	0.369131	0.0105075
ENSMUSG00000020877	11	97029938	97033958	1	Scrn2	-0.759435	0.0105214
ENSMUSG00000078161	3	154663859	154767790	1	Erich3	0.275666	0.0105246
ENSMUSG00000027177	2	104426481	104494446	-1	Hipk3	0.253814	0.0105291
ENSMUSG00000028655	4	122946850	122961188	-1	Mfsd2a	0.385091	0.0105487
ENSMUSG00000016637	15	78159463	78174107	-1	Ift27	-0.325413	0.0106847
ENSMUSG00000018585	11	55446641	55461239	-1	Atox1	-0.380778	0.0106988
ENSMUSG00000019433	8	83652677	83664694	1	Gipc1	-0.308594	0.0107512
ENSMUSG00000060708	5	36747378	36748650	-1	Bloc1s4	-0.455628	0.0107513
ENSMUSG00000035877	2	160748708	160872998	-1	Zhx3	0.254413	0.0107732
ENSMUSG00000020986	12	58958383	59012017	-1	Sec23a	0.216518	0.0107849
ENSMUSG00000031540	8	22859535	22943259	1	Kat6a	0.259443	0.010793
ENSMUSG00000043614	5	135072900	135078266	-1	Vps37d	-0.42385	0.0108922
ENSMUSG00000006941	9	120492232	120495330	1	Eif1b	-0.291809	0.0108935
ENSMUSG00000054312	3	95862634	95871519	-1	Mrps21	-0.362527	0.0109075
ENSMUSG00000090733	3	90212522	90213651	-1	Rps27	-0.463495	0.0109309
ENSMUSG00000024953	19	6906697	6910106	-1	Prdx5	-0.336123	0.0109392
ENSMUSG00000025135	11	120598421	120608198	1	Anapc11	-0.320733	0.0109919
ENSMUSG00000040415	10	127190378	127195728	-1	Dtx3	-0.218455	0.0110207
ENSMUSG00000062563	12	24665833	24681813	-1	Cys1	-0.343328	0.0110409
ENSMUSG00000059070	7	45715457	45720836	1	Rpl18	-0.520502	0.0110713
ENSMUSG00000025203	19	44293674	44306864	1	Scd2	0.252812	0.0111106
ENSMUSG00000063077	4	149176319	149307693	-1	Kif1b	0.261886	0.0111392
ENSMUSG00000032504	9	113651744	113708259	-1	Pdcd6ip	0.211482	0.0112525
ENSMUSG00000030077	6	103510586	103750211	1	Chl1	0.381017	0.0112551
ENSMUSG00000007207	5	135023482	135051100	1	Stx1a	-0.24855	0.0112693
ENSMUSG00000035278	10	80796099	80798626	-1	Plekhj1	-0.419313	0.0113107
ENSMUSG00000056665	15	74721204	74724639	1	Them6	-0.370838	0.0113743
ENSMUSG00000001289	15	102326116	102331873	1	Pfdn5	-0.342824	0.0113775
ENSMUSG00000035964	8	70483867	70487358	-1	Tmem59l	-0.241694	0.0114235
ENSMUSG00000038349	1	55405921	55754285	1	Plcl1	0.282668	0.0114829
ENSMUSG00000024844	19	5364638	5367168	-1	Banf1	-0.443857	0.0114887
ENSMUSG00000084845	4	155734800	155740564	1	Tmem240	-0.255391	0.0115154
ENSMUSG00000042460	6	7844842	7875687	1	C1galt1	0.327586	0.0115366
ENSMUSG00000040855	X	162411954	162643649	-1	Reps2	0.356731	0.0117046
ENSMUSG00000047747	8	82863356	83091268	1	Rnf150	0.314225	0.0117226
ENSMUSG00000005510	2	90894634	90904827	-1	Ndufs3	-0.237449	0.0117846
ENSMUSG00000090053	4	57434247	57712016	1	Pakap	0.504888	0.0120212
ENSMUSG00000041355	3	88575876	88588419	1	Ssr2	-0.284682	0.0120628
ENSMUSG00000053483	1	171281945	171287991	-1	Usp21	-0.218027	0.0120648
ENSMUSG00000058833	8	70504292	70506752	-1	Rex1bd	-0.388606	0.0121363
ENSMUSG00000025144	11	120710942	120713738	-1	Cenpx	-0.655152	0.0121995
ENSMUSG00000026017	1	60098247	60153953	1	Carf	0.352176	0.0122441
ENSMUSG00000042532	19	42247574	42270348	1	Golga7b	-0.227922	0.0122939
ENSMUSG00000040725	7	25721165	25754757	-1	Hnrnpul1	0.227188	0.0123002
ENSMUSG00000025612	16	87698945	87733346	1	Bach1	0.414583	0.012306
ENSMUSG00000004891	3	87971078	87980451	1	Nes	-0.459454	0.0123091
ENSMUSG00000052534	1	168119364	168432270	-1	Pbx1	0.288129	0.0123118
ENSMUSG00000032788	10	78436744	78464975	-1	Pdxk	0.268441	0.0124598
ENSMUSG00000075470	15	90224311	90233471	1	Alg10b	0.250081	0.0124649
ENSMUSG00000049100	3	45378398	45435623	1	Pcdh10	0.320651	0.0125269
ENSMUSG00000081344	2	172509521	172509691	-1	Gm14303	-0.598621	0.0125704
ENSMUSG00000061080	16	39984361	42181679	1	Lsamp	0.2641	0.0127012
ENSMUSG00000024491	18	42275353	42341542	1	Rbm27	0.273514	0.0127018
ENSMUSG00000024038	17	31520115	31531331	1	Ndufv3	-0.26947	0.0127213
ENSMUSG00000030499	7	34639014	34656732	-1	Kctd15	-0.480301	0.0127518
ENSMUSG00000039345	16	8470788	8490684	1	Mettl22	-0.417407	0.0127567
ENSMUSG00000029505	5	110664373	110770717	-1	Ep400	0.226793	0.0127787
ENSMUSG00000003970	15	76904078	76906314	1	Rpl8	-0.224093	0.0128249
ENSMUSG00000032959	5	117282654	117287625	-1	Pebp1	-0.304351	0.0128303
ENSMUSG00000022361	15	58047003	58076541	-1	Zhx1	0.232479	0.012869
ENSMUSG00000027937	3	90231597	90235838	1	Jtb	-0.291248	0.0128803
ENSMUSG00000031902	8	106058840	106130537	1	Nfatc3	0.377416	0.0129727
ENSMUSG00000038970	5	144100436	144188204	1	Lmtk2	0.297411	0.0130673
ENSMUSG00000061013	18	6934518	7004780	-1	Mkx	0.307636	0.0131738
ENSMUSG00000055447	16	49800533	49915010	1	Cd47	0.333908	0.0131813
ENSMUSG00000023046	15	102144362	102149511	1	Igfbp6	-0.572583	0.0132079
ENSMUSG00000056501	2	167688915	167690418	1	Cebpb	-0.916165	0.0132126
ENSMUSG00000029571	6	13069759	13089269	1	Tmem106b	0.212521	0.0133075
ENSMUSG00000027288	2	120506820	120563843	-1	Zfp106	0.191174	0.013336
ENSMUSG00000071649	19	8920374	8927236	1	B3gat3	-0.3482	0.0133629
ENSMUSG00000092341	19	5795690	5802672	-1	Malat1	0.434765	0.0135114
ENSMUSG00000053477	18	69343356	69689079	1	Tcf4	0.218381	0.0136118
ENSMUSG00000047216	1	110888326	110977584	-1	Cdh19	0.373037	0.013687
ENSMUSG00000086841	11	62602877	62604807	1	2410006H16Rik	-0.495337	0.0137002
ENSMUSG00000022577	15	75551268	75567255	-1	Ly6h	-0.486452	0.0137096
ENSMUSG00000006575	11	102393403	102402555	1	Rundc3a	-0.211209	0.0137129
ENSMUSG00000030075	6	102162655	102573101	-1	Cntn3	0.371441	0.0137405
ENSMUSG00000022521	16	4081328	4213997	-1	Crebbp	0.296332	0.0137409
ENSMUSG00000057177	7	25228258	25237851	-1	Gsk3a	-0.212363	0.0137449
ENSMUSG00000026820	2	32395896	32405772	1	Ptges2	-0.36595	0.0137506
ENSMUSG00000030120	6	124931386	124937238	1	Mlf2	-0.231652	0.0137612
ENSMUSG00000033751	8	84831522	84835482	1	Gadd45gip1	-0.451205	0.0137634
ENSMUSG00000020183	10	117629500	117687352	1	Cpm	0.630716	0.0138219
ENSMUSG00000028565	4	97772734	98118874	1	Nfia	0.316893	0.0138279
ENSMUSG00000046785	9	111271929	111279093	1	Epm2aip1	0.28701	0.0138727
ENSMUSG00000026141	1	24261890	24587472	-1	Col19a1	0.369363	0.0138828
ENSMUSG00000024012	17	29332072	29347934	-1	Mtch1	-0.233859	0.0139229
ENSMUSG00000022216	14	55578123	55581529	1	Psme1	-0.358919	0.0139338
ENSMUSG00000031924	8	107150640	107187471	1	Cyb5b	0.180401	0.0139389
ENSMUSG00000003868	7	45421760	45438096	-1	Ruvbl2	-0.294222	0.0139845
ENSMUSG00000024172	17	55445382	55514581	1	St6gal2	0.196531	0.0140147
ENSMUSG00000044533	17	24718116	24721929	1	Rps2	-0.39037	0.014058
ENSMUSG00000027630	3	22076652	22216594	1	Tbl1xr1	0.245089	0.0141447
ENSMUSG00000074212	3	137867675	137916557	1	Dnajb14	0.246099	0.0142123
ENSMUSG00000048732	11	100462614	100472741	-1	Klhl11	0.533885	0.0142746
ENSMUSG00000026667	1	170193420	170215397	-1	Uhmk1	0.285239	0.0143341
ENSMUSG00000049791	7	89404355	89413134	1	Fzd4	0.391392	0.0143576
ENSMUSG00000034892	12	69157722	69159186	-1	Rps29	-0.401603	0.0143713
ENSMUSG00000023175	10	79704491	79711969	1	Bsg	-0.267484	0.0146556
ENSMUSG00000028648	4	123712710	123718202	-1	Ndufs5	-0.290822	0.0146851
ENSMUSG00000029763	6	33249085	33973979	1	Exoc4	0.191936	0.0147404
ENSMUSG00000048911	2	131298064	131352892	-1	Rnf24	0.260768	0.014819
ENSMUSG00000059498	1	171051174	171064935	-1	Fcgr3	-0.374809	0.0148728
ENSMUSG00000026921	2	26580014	26593120	1	Egfl7	-0.323245	0.0150415
ENSMUSG00000055024	15	81585351	81652077	1	Ep300	0.251148	0.0151173
ENSMUSG00000059273	7	16400910	16437696	1	Zc3h4	0.229717	0.015243
ENSMUSG00000018567	11	69991143	69994951	1	Gabarap	-0.326901	0.0153123
ENSMUSG00000019970	10	21882184	21999903	1	Sgk1	0.38886	0.0153336
ENSMUSG00000039960	8	123653929	123663884	1	Rhou	0.340374	0.015339
ENSMUSG00000029104	5	34761740	34912534	1	Htt	0.216166	0.015364
ENSMUSG00000051146	16	20619215	20621287	-1	Camk2n2	-0.327262	0.0154831
ENSMUSG00000034041	8	84701449	84704940	1	Lyl1	-0.622574	0.0155069
ENSMUSG00000046062	1	133131143	133139783	1	Ppp1r15b	0.311273	0.0155374
ENSMUSG00000027763	3	60472830	60629750	1	Mbnl1	0.247708	0.0155416
ENSMUSG00000075595	11	95712673	95835115	1	Zfp652	0.307081	0.0155789
ENSMUSG00000048271	5	28317121	28419239	1	Rbm33	0.190886	0.0155996
ENSMUSG00000019461	11	69846376	69852058	1	Plscr3	-0.273927	0.0157197
ENSMUSG00000061455	4	48124915	48186507	1	Stx17	0.245851	0.0157355
ENSMUSG00000097428	3	88200623	88203481	1	AW047730	-0.59971	0.0158235
ENSMUSG00000028567	4	108834601	108862127	1	Txndc12	-0.268532	0.0158549
ENSMUSG00000025204	19	44548572	44555440	-1	Ndufb8	-0.308625	0.0158618
ENSMUSG00000030401	7	19282624	19296160	1	Rtn2	-0.233132	0.0159184
ENSMUSG00000031955	8	111710474	111743809	-1	Bcar1	-0.260735	0.0159396
ENSMUSG00000049950	2	3328949	3332643	-1	Rpp38	-0.52538	0.0160221
ENSMUSG00000007892	9	61913284	61914542	-1	Rplp1	-0.360443	0.0160521
ENSMUSG00000009470	13	98839019	98926384	-1	Tnpo1	0.212035	0.0160629
ENSMUSG00000030086	6	89383146	89595652	-1	Chchd6	-0.308449	0.0160689
ENSMUSG00000022829	16	37114942	37384962	-1	Stxbp5l	0.58063	0.016082
ENSMUSG00000068115	2	150934519	151039382	-1	Ninl	0.42657	0.0161017
ENSMUSG00000051703	1	75479532	75485705	1	Tmem198	-0.353236	0.0161036
ENSMUSG00000025138	11	120618372	120625240	-1	Sirt7	-0.288715	0.0162043
ENSMUSG00000020899	11	68985697	69008460	-1	Pfas	0.293624	0.016209
ENSMUSG00000021709	13	103818787	103920514	-1	Erbin	0.266218	0.0162186
ENSMUSG00000025986	1	46807544	46892852	-1	Slc39a10	0.255784	0.0162683
ENSMUSG00000031292	X	160771923	160994704	-1	Cdkl5	0.223821	0.0162983
ENSMUSG00000032519	9	120110374	120124504	1	Slc25a38	-0.324103	0.0163367
ENSMUSG00000039680	16	92058270	92112227	1	Mrps6	-0.390986	0.0163985
ENSMUSG00000099083	15	102525946	102625464	-1	Atf7	0.260278	0.0164115
ENSMUSG00000029408	5	124061530	124095798	-1	Abcb9	-0.233917	0.0164954
ENSMUSG00000003039	8	72219730	72224418	1	Fam32a	-0.215855	0.0165129
ENSMUSG00000000197	14	123276634	123627144	-1	Nalcn	0.246394	0.0165986
ENSMUSG00000062901	16	20097542	20129221	1	Klhl24	0.207786	0.0167302
ENSMUSG00000004032	3	107895821	107898686	1	Gstm5	-0.305797	0.0167526
ENSMUSG00000041688	X	145446425	145505181	-1	Amot	0.33725	0.0168374
ENSMUSG00000035954	12	40445952	40846874	1	Dock4	0.223356	0.0168404
ENSMUSG00000028284	4	31964097	32023467	1	Map3k7	0.243504	0.0169121
ENSMUSG00000028926	5	4803391	5420312	-1	Cdk14	0.221074	0.0170329
ENSMUSG00000028964	4	150897133	150914437	-1	Park7	-0.253241	0.0170836
ENSMUSG00000108591	6	72439051	72440610	1	Particl	-0.370879	0.0171102
ENSMUSG00000041203	8	85026823	85030286	1	Trir	-0.282933	0.0171394
ENSMUSG00000035992	11	54438199	54518235	1	Fnip1	0.195652	0.0171428
ENSMUSG00000030203	6	134715468	134792625	-1	Dusp16	0.37187	0.0172132
ENSMUSG00000027613	2	155819832	155826925	-1	Eif6	-0.256733	0.0172204
ENSMUSG00000035247	12	51743722	51829536	-1	Hectd1	0.205615	0.0173213
ENSMUSG00000027637	2	156863128	156873563	1	Rab5if	-0.352272	0.0173759
ENSMUSG00000027316	2	131039632	131043088	-1	Gfra4	-0.272958	0.0174207
ENSMUSG00000104346	18	37674307	37841873	1	Pcdhga3	0.384119	0.0176785
ENSMUSG00000004266	6	124720707	124738714	-1	Ptpn6	-0.585781	0.0177284
ENSMUSG00000063550	7	102119398	102210176	-1	Nup98	0.241966	0.0177756
ENSMUSG00000018648	11	84048041	84069261	-1	Dusp14	-0.250742	0.0178175
ENSMUSG00000020102	10	125219270	125389465	-1	Slc16a7	0.295283	0.0178272
ENSMUSG00000030209	6	135713233	136173511	-1	Grin2b	0.241338	0.0178871
ENSMUSG00000030590	7	29152510	29156234	-1	Fam98c	-0.324302	0.0179137
ENSMUSG00000033396	2	122053520	122118386	-1	Spg11	0.307768	0.017922
ENSMUSG00000027562	3	14886273	14900770	1	Car2	-0.201713	0.017991
ENSMUSG00000021198	12	102948859	103184065	1	Unc79	0.22887	0.0180587
ENSMUSG00000026153	1	24011093	24100341	-1	Fam135a	0.315145	0.0180706
ENSMUSG00000026279	1	93701935	93754864	-1	Thap4	-0.330045	0.0181004
ENSMUSG00000109706	8	86915157	86915514	1	Fth-ps3	-0.369088	0.0181302
ENSMUSG00000084786	9	20642878	20647140	1	Ubl5	-0.286769	0.0181401
ENSMUSG00000024132	17	24426641	24439348	1	Eci1	-0.494126	0.0181435
ENSMUSG00000022292	15	37923952	37961318	-1	Rrm2b	0.240405	0.0181963
ENSMUSG00000071528	19	47083464	47090647	-1	Atp5md	-0.38224	0.0182239
ENSMUSG00000027272	2	120860269	120970715	-1	Ubr1	0.237686	0.0182928
ENSMUSG00000061603	12	52699383	53155599	1	Akap6	0.263834	0.0184184
ENSMUSG00000107002	16	31947050	31948494	-1	0610012G03Rik	-0.348176	0.0185341
ENSMUSG00000087556	16	18416682	18421997	1	Gm15764	1.14187	0.0185751
ENSMUSG00000025967	1	63176825	63180486	1	Eef1b2	-0.30046	0.0186516
ENSMUSG00000060126	14	75845093	75848525	1	Tpt1	-0.250131	0.0186601
ENSMUSG00000040943	3	133463679	133545139	-1	Tet2	0.349522	0.0186753
ENSMUSG00000023277	9	106203108	106215389	1	Twf2	-0.271095	0.0187336
ENSMUSG00000018160	11	98152154	98193293	-1	Med1	0.24167	0.0187706
ENSMUSG00000030744	7	99477896	99483738	-1	Rps3	-0.339474	0.01879
ENSMUSG00000080893	5	130188395	130188796	1	Ndufa12-ps	-0.328014	0.0188279
ENSMUSG00000029202	5	65605721	65698273	-1	Pds5a	0.254609	0.018849
ENSMUSG00000028381	4	59189257	59222833	1	Ugcg	0.30618	0.0188515
ENSMUSG00000027365	2	126791565	126876230	-1	Trpm7	0.229384	0.0188545
ENSMUSG00000034353	1	91179822	91225196	1	Ramp1	-0.39262	0.0188644
ENSMUSG00000030835	7	46033698	46084212	1	Nomo1	0.166615	0.0188699
ENSMUSG00000027472	2	153008890	153015427	-1	Pdrg1	-0.315854	0.0189079
ENSMUSG00000070639	5	105415775	105490074	1	Lrrc8b	0.249352	0.0189269
ENSMUSG00000028909	4	131768457	131838288	-1	Ptpru	0.334009	0.0189335
ENSMUSG00000027568	2	180499976	180544980	1	Ntsr1	-0.538425	0.0190142
ENSMUSG00000030495	7	35186385	35201114	1	Slc7a10	-0.255155	0.0190635
ENSMUSG00000031010	X	13071498	13173328	1	Usp9x	0.308999	0.0191832
ENSMUSG00000041556	4	148160621	148166424	1	Fbxo2	-0.332515	0.0192071
ENSMUSG00000087006	2	93955810	93957201	-1	Gm13889	-0.347924	0.0192416
ENSMUSG00000028412	4	53440413	53622478	1	Slc44a1	0.27448	0.0192478
ENSMUSG00000040549	2	91526762	91620664	1	Ckap5	0.162441	0.0192609
ENSMUSG00000022194	14	54892500	54898169	1	Pabpn1	-0.235396	0.0192886
ENSMUSG00000025959	1	64029447	64122282	-1	Klf7	0.352973	0.0193081
ENSMUSG00000031641	8	61487734	61506694	1	Cbr4	0.356857	0.0193585
ENSMUSG00000029126	5	38137192	38159907	-1	Nsg1	-0.155621	0.0195835
ENSMUSG00000019699	1	177020073	177258203	-1	Akt3	0.21231	0.0196133
ENSMUSG00000051671	8	126422515	126425433	1	Coa6	-0.410608	0.0197205
ENSMUSG00000012848	7	12922290	12926686	1	Rps5	-0.311103	0.0197341
ENSMUSG00000044927	6	87980421	87981637	-1	H1f10	-0.349081	0.019768
ENSMUSG00000031887	8	105258286	105264609	-1	Tradd	-0.460725	0.0197779
ENSMUSG00000019054	5	136953275	136966234	1	Fis1	-0.317055	0.0198661
ENSMUSG00000046999	3	68869586	68872163	1	1110032F04Rik	0.386133	0.0198697
ENSMUSG00000042712	X	136245079	136247139	1	Tceal9	-0.273349	0.0199398
ENSMUSG00000039701	3	122931493	122984510	-1	Usp53	0.261764	0.0199417
ENSMUSG00000037787	12	111713261	111755053	1	Apopt1	-0.270536	0.0199425
ENSMUSG00000021986	14	60373259	60388197	1	Amer2	0.232199	0.0200329
ENSMUSG00000004667	10	80035949	80039795	-1	Polr2e	-0.268342	0.0200636
ENSMUSG00000008035	X	10715013	10719690	1	Mid1ip1	-0.241629	0.0200815
ENSMUSG00000042408	4	127077383	127124372	1	Zmym6	0.239868	0.0200949
ENSMUSG00000073616	1	92637145	92641985	-1	Cops9	-0.324554	0.0200994
ENSMUSG00000005583	13	83504034	83667080	1	Mef2c	0.197616	0.0201207
ENSMUSG00000022263	15	27730651	28025848	-1	Trio	0.257981	0.0201326
ENSMUSG00000054871	9	123259053	123260764	-1	Tmem158	-0.393772	0.0201795
ENSMUSG00000025006	19	40294753	40513779	-1	Sorbs1	0.288213	0.0202075
ENSMUSG00000020422	11	8431652	8664681	-1	Tns3	0.273219	0.0202306
ENSMUSG00000030662	14	120911224	120947999	1	Ipo5	0.202205	0.0202401
ENSMUSG00000002379	17	56717767	56722141	1	Ndufa11	-0.353852	0.0202643
ENSMUSG00000024222	17	28399094	28517527	-1	Fkbp5	0.355652	0.0202843
ENSMUSG00000020267	11	54866383	54870501	1	Hint1	-0.289	0.0203383
ENSMUSG00000023967	17	46110986	46128910	1	Mrps18a	-0.22664	0.0204074
ENSMUSG00000042210	9	106440051	106447678	-1	Abhd14a	-0.267746	0.0204091
ENSMUSG00000014355	2	128610104	128687391	-1	Anapc1	0.193537	0.0204177
ENSMUSG00000021911	14	32201949	32297550	1	Parg	0.235167	0.0205313
ENSMUSG00000021497	13	55714650	55726227	1	Txndc15	-0.190645	0.0205438
ENSMUSG00000020220	4	144972622	145195005	-1	Vps13d	0.249816	0.020564
ENSMUSG00000019726	13	13590397	13778803	1	Lyst	0.237689	0.0207266
ENSMUSG00000008090	5	108692382	108706924	1	Fgfrl1	-0.415521	0.0207431
ENSMUSG00000096472	9	21288410	21291407	-1	Cdkn2d	-0.294514	0.0207441
ENSMUSG00000030287	6	146108299	146502223	-1	Itpr2	0.290776	0.0208095
ENSMUSG00000022820	16	37647170	37654453	-1	Ndufb4	-0.537198	0.0208554
ENSMUSG00000024176	17	25565892	25570686	-1	Sox8	0.304742	0.0208796
ENSMUSG00000021140	12	81860023	82000924	1	Pcnx	0.211144	0.020902
ENSMUSG00000066829	9	22276748	22307648	-1	Zfp810	0.32368	0.020939
ENSMUSG00000036792	2	48949508	49325405	1	Mbd5	0.217139	0.0209449
ENSMUSG00000040423	1	160906418	160974978	1	Rc3h1	0.27184	0.0209989
ENSMUSG00000047215	5	65388364	65391444	-1	Rpl9	-0.319776	0.0211418
ENSMUSG00000028639	4	119277981	119294604	-1	Ybx1	-0.209332	0.0212833
ENSMUSG00000025261	X	151800807	151935417	1	Huwe1	0.200396	0.0213003
ENSMUSG00000052684	4	95049034	95052222	-1	Jun	0.345678	0.0213111
ENSMUSG00000021704	13	92844760	92858230	1	Mtx3	0.228793	0.0213314
ENSMUSG00000058886	7	141297180	141327690	-1	Deaf1	-0.247883	0.0213456
ENSMUSG00000034853	4	106744555	106804998	-1	Acot11	0.266534	0.0213647
ENSMUSG00000048644	8	4257660	4259274	-1	Ctxn1	-0.279113	0.0214263
ENSMUSG00000033769	6	84618487	85069513	-1	Exoc6b	0.2323	0.0214332
ENSMUSG00000002504	17	24639286	24650327	-1	Slc9a3r2	-0.23527	0.0216175
ENSMUSG00000048834	11	16257724	16427310	1	Vstm2a	0.193434	0.0216345
ENSMUSG00000068706	15	5120654	5121135	-1	Gm10250	-0.424254	0.0216369
ENSMUSG00000069020	2	29820075	29845002	1	Urm1	-0.303813	0.0216875
ENSMUSG00000050321	18	86394952	86506718	1	Neto1	0.290988	0.0217417
ENSMUSG00000020658	12	3962554	4038915	-1	Efr3b	0.259469	0.0218191
ENSMUSG00000059742	2	62693414	63184287	-1	Kcnh7	0.261714	0.0218653
ENSMUSG00000031813	8	71542922	71548085	1	Mvb12a	-0.365096	0.0219662
ENSMUSG00000046572	5	38668484	38684826	-1	Zfp518b	0.273374	0.0220513
ENSMUSG00000045973	4	45395923	45408766	-1	Slc25a51	0.196739	0.0220618
ENSMUSG00000050821	16	20693241	20703048	1	Fam131a	-0.206833	0.022131
ENSMUSG00000033004	14	103113411	103346814	-1	Mycbp2	0.175601	0.0221769
ENSMUSG00000039253	11	121421401	121431288	1	Fn3krp	0.295693	0.0222142
ENSMUSG00000069682	10	29698746	29699380	-1	Gm10275	-0.514392	0.0223628
ENSMUSG00000028630	10	118855603	118870209	-1	Dyrk2	0.255442	0.0223687
ENSMUSG00000032216	9	72662346	72749852	1	Nedd4	0.146344	0.0224138
ENSMUSG00000041552	X	155573455	155623814	-1	Ptchd1	0.519886	0.0224591
ENSMUSG00000028393	4	62509169	62519918	-1	Alad	-0.339521	0.0225073
ENSMUSG00000040441	10	127171393	127180645	-1	Slc26a10	-0.421323	0.0225248
ENSMUSG00000020775	11	116131817	116138868	-1	Mrpl38	-0.269375	0.0227292
ENSMUSG00000022861	16	22468461	22657221	-1	Dgkg	0.363356	0.0227854
ENSMUSG00000061981	11	78037931	78060434	1	Flot2	-0.241527	0.0228276
ENSMUSG00000025868	13	54590207	54591158	1	Higd2a	-0.265231	0.0228328
ENSMUSG00000015653	5	5664829	5694578	-1	Steap2	0.398534	0.0228351
ENSMUSG00000035048	9	102626296	102634425	1	Anapc13	-0.38421	0.0228362
ENSMUSG00000055923	5	76873659	76905514	-1	Aasdh	0.32579	0.0228416
ENSMUSG00000021891	14	31473578	31495040	-1	Mettl6	0.283744	0.0228457
ENSMUSG00000019804	10	42502030	42535381	1	Snx3	-0.205497	0.0228751
ENSMUSG00000050708	7	45457944	45459884	-1	Ftl1	-0.443285	0.0229024
ENSMUSG00000045532	11	102939264	102946688	-1	C1ql1	-0.404105	0.0229055
ENSMUSG00000078235	4	138394092	138396528	-1	Fam43b	-0.314789	0.0231585
ENSMUSG00000000823	2	181582103	181592803	-1	Zfp512b	0.177467	0.0231603
ENSMUSG00000020519	11	57801637	57810217	1	Sap30l	-0.310474	0.0231984
ENSMUSG00000025351	10	128900989	128912822	1	Cd63	-0.532115	0.023234
ENSMUSG00000002393	8	71374123	71381960	-1	Nr2f6	-0.56654	0.0232377
ENSMUSG00000050022	5	140724127	140761439	1	Amz1	-0.481321	0.0232454
ENSMUSG00000045128	8	70894722	70897412	-1	Rpl18a	-0.354913	0.0233919
ENSMUSG00000009575	15	103191544	103239816	-1	Cbx5	0.196856	0.0234018
ENSMUSG00000050373	2	164785823	164793816	1	Snx21	-0.256022	0.0234359
ENSMUSG00000019828	10	10686059	11082356	-1	Grm1	0.277002	0.023445
ENSMUSG00000013663	19	32757497	32826160	1	Pten	0.283086	0.0234626
ENSMUSG00000024911	19	5460615	5465051	1	Fibp	-0.269981	0.0235081
ENSMUSG00000020087	10	61695514	61702773	1	Tysnd1	-0.27901	0.0235088
ENSMUSG00000028741	4	139347435	139352576	-1	Mrto4	-0.320027	0.0235949
ENSMUSG00000033701	1	155558120	155691330	1	Acbd6	-0.281401	0.0236245
ENSMUSG00000050310	15	6708379	6800401	1	Rictor	0.281655	0.0236691
ENSMUSG00000094910	12	105453856	105493095	1	D430019H16Rik	0.226556	0.0237069
ENSMUSG00000111977	10	79637856	79639520	1	Gm47163	-0.234583	0.0238581
ENSMUSG00000027312	2	130906495	131030333	1	Atrn	0.169436	0.023909
ENSMUSG00000024847	19	4114446	4125858	-1	Aip	-0.305777	0.0240332
ENSMUSG00000037355	5	33378549	33419754	1	Uvssa	0.403906	0.0240487
ENSMUSG00000048001	4	154960923	154962371	1	Hes5	-0.647855	0.0240774
ENSMUSG00000022516	16	4938761	4941032	1	Nudt16l1	-0.313189	0.0242451
ENSMUSG00000034218	9	53439149	53536740	-1	Atm	0.352147	0.0243244
ENSMUSG00000028609	4	107879755	107887424	1	Magoh	-0.364699	0.0244743
ENSMUSG00000029647	5	147430161	147548502	1	Pan3	0.216557	0.0245505
ENSMUSG00000007570	17	28313519	28326572	1	Fance	-0.358504	0.0245796
ENSMUSG00000040260	17	49456022	49564343	-1	Daam2	0.255109	0.0246899
ENSMUSG00000023051	15	102518192	102523676	1	Tarbp2	-0.414525	0.0247021
ENSMUSG00000040952	7	24884371	24889806	1	Rps19	-0.323564	0.0248228
ENSMUSG00000007603	17	56764757	56770093	1	Dus3l	-0.193296	0.0248939
ENSMUSG00000047976	6	126640397	126646384	-1	Kcna1	0.538392	0.0249004
ENSMUSG00000030660	7	116337265	116443449	-1	Pik3c2a	0.3116	0.0250318
ENSMUSG00000000305	2	179442431	179899373	1	Cdh4	0.265894	0.0250692
ENSMUSG00000003528	16	17925223	17928219	-1	Slc25a1	-0.304034	0.0251044
ENSMUSG00000043284	11	60864452	60879272	-1	Tmem11	-0.320453	0.0251737
ENSMUSG00000049176	X	167471309	168577231	-1	Frmpd4	0.249954	0.0251771
ENSMUSG00000056429	6	72608432	72617000	-1	Tgoln1	0.20631	0.0252923
ENSMUSG00000061273	X	56585512	56598069	-1	Mmgt1	0.222428	0.0253262
ENSMUSG00000022131	14	118137158	118163261	1	Gpr180	-0.271474	0.0253534
ENSMUSG00000003119	11	98203059	98278504	1	Cdk12	0.27506	0.0254204
ENSMUSG00000072214	16	18620502	18629954	-1	Septin5	-0.183976	0.0254258
ENSMUSG00000070283	9	108565537	108567434	-1	Ndufaf3	-0.284002	0.0254631
ENSMUSG00000029066	4	155802878	155809975	1	Mrpl20	-0.338318	0.0255162
ENSMUSG00000040520	4	26324506	26346891	-1	Manea	0.308252	0.0255221
ENSMUSG00000078681	7	65691169	65701913	1	Tm2d3	-0.314109	0.025545
ENSMUSG00000052707	7	123123885	123195296	1	Tnrc6a	0.218617	0.0257224
ENSMUSG00000032330	9	79755361	79759878	-1	Cox7a2	-0.252535	0.0257268
ENSMUSG00000048616	11	89300638	89302332	-1	Nog	-0.462352	0.0257278
ENSMUSG00000023904	17	23673596	23675227	1	Hcfc1r1	-0.2863	0.0257573
ENSMUSG00000041025	4	139530548	139620382	1	Iffo2	0.340856	0.0257724
ENSMUSG00000078154	11	48825346	48826655	-1	Gm12184	-0.51421	0.0257928
ENSMUSG00000029147	5	31202664	31220687	-1	Ppm1g	-0.168014	0.0258104
ENSMUSG00000002910	8	70835129	70839720	-1	Arrdc2	0.588696	0.0258423
ENSMUSG00000020736	11	115490420	115491862	-1	Nt5c	-0.336161	0.0258436
ENSMUSG00000027944	3	89995446	89998780	-1	Hax1	-0.293855	0.0259008
ENSMUSG00000028608	4	107889813	107899384	1	Czib	-0.212055	0.0259381
ENSMUSG00000035215	10	80852821	80855209	-1	Lsm7	-0.407852	0.0259919
ENSMUSG00000024074	17	78200248	78376592	1	Crim1	0.257901	0.0260029
ENSMUSG00000003813	8	84834019	84840665	-1	Rad23a	-0.216761	0.0260303
ENSMUSG00000004328	7	17031507	17062427	-1	Hif3a	0.343933	0.0260966
ENSMUSG00000020372	11	48800332	48806434	1	Rack1	-0.270147	0.0261982
ENSMUSG00000000202	11	114791217	114795945	-1	Btbd17	-0.461309	0.026216
ENSMUSG00000024955	19	6910977	6921840	-1	Esrra	-0.220711	0.026223
ENSMUSG00000090061	5	63649102	63810546	1	Nwd2	0.352521	0.0262249
ENSMUSG00000024065	17	73804134	73832094	1	Ehd3	0.155681	0.0262264
ENSMUSG00000053950	18	80126311	80151482	-1	Adnp2	0.236371	0.0262697
ENSMUSG00000028857	4	133266045	133277792	-1	Tmem222	-0.229633	0.0263143
ENSMUSG00000062997	2	39001580	39005624	-1	Rpl35	-0.266473	0.0263358
ENSMUSG00000031897	8	105935735	105938444	-1	Psmb10	-0.315572	0.0263835
ENSMUSG00000028958	5	24445458	24447854	-1	Tmub1	-0.35612	0.0264774
ENSMUSG00000050973	7	80232865	80242061	1	Gdpgp1	0.376275	0.026503
ENSMUSG00000049252	2	40595246	42653624	-1	Lrp1b	0.321157	0.0265401
ENSMUSG00000026434	1	131910534	131936321	1	Nucks1	0.216781	0.0268253
ENSMUSG00000001768	2	145675215	145887616	1	Rin2	0.239498	0.0268259
ENSMUSG00000062456	19	32465865	32466578	-1	Rpl9-ps6	-0.568887	0.0268331
ENSMUSG00000005534	8	3122061	3279617	-1	Insr	0.193391	0.0268904
ENSMUSG00000046364	7	109519147	109522367	1	Rpl27a	-0.238503	0.0269491
ENSMUSG00000062006	3	130726831	130730398	-1	Rpl34	-0.365469	0.026989
ENSMUSG00000037493	9	54544794	54560218	-1	Cib2	-0.323228	0.0269935
ENSMUSG00000028601	4	108165437	108179308	1	Echdc2	-0.523457	0.0270671
ENSMUSG00000051851	X	53608032	53608432	1	Rtl8c	-0.231962	0.0271281
ENSMUSG00000026974	2	24949792	24962075	1	Zmynd19	-0.248392	0.0271587
ENSMUSG00000046532	X	98148769	98323215	1	Ar	0.228326	0.027165
ENSMUSG00000037646	15	35371160	35931229	1	Vps13b	0.206257	0.0271797
ENSMUSG00000025324	7	58656166	58829420	1	Atp10a	0.310159	0.0271906
ENSMUSG00000021276	12	110872610	110889145	-1	Cinp	-0.19672	0.0272613
ENSMUSG00000030869	7	122085403	122101886	-1	Ndufab1	-0.362126	0.0273035
ENSMUSG00000030697	7	126785866	126792496	-1	Ppp4c	-0.279431	0.0273776
ENSMUSG00000037857	11	77686155	77741921	1	Nufip2	0.289842	0.0273811
ENSMUSG00000054720	5	105519388	105613018	1	Lrrc8c	0.274939	0.0274652
ENSMUSG00000004110	1	154390731	154884501	-1	Cacna1e	0.206548	0.027534
ENSMUSG00000060019	8	106573009	106573350	-1	Gm10073	-0.432759	0.0275416
ENSMUSG00000032405	9	62878368	62987924	-1	Pias1	0.20628	0.027617
ENSMUSG00000020715	11	106394650	106487852	-1	Ern1	0.296097	0.027652
ENSMUSG00000057863	17	56613416	56614243	1	Rpl36	-0.361232	0.0276937
ENSMUSG00000001729	12	112653821	112674884	-1	Akt1	-0.189675	0.0278205
ENSMUSG00000075701	7	66079649	66089405	1	Selenos	-0.309143	0.0278214
ENSMUSG00000037351	1	36698114	36714422	-1	Actr1b	-0.146152	0.027924
ENSMUSG00000023939	17	45686322	45698495	1	Mrpl14	-0.403174	0.0279489
ENSMUSG00000002661	17	56997339	56999322	1	Alkbh7	-0.444415	0.0279818
ENSMUSG00000037138	1	38177326	38664955	-1	Aff3	0.317087	0.0280062
ENSMUSG00000025815	2	5896115	5942792	-1	Dhtkd1	0.34435	0.0280451
ENSMUSG00000075702	11	3514684	3517351	1	Selenom	-0.405639	0.028171
ENSMUSG00000064215	12	103434211	103440239	1	Ifi27	-0.305528	0.0281998
ENSMUSG00000008036	7	16738410	16749294	1	Ap2s1	-0.282471	0.0282072
ENSMUSG00000045969	8	11555571	11563251	1	Ing1	-0.28884	0.0282198
ENSMUSG00000002341	8	70093085	70120873	-1	Ncan	0.229546	0.0282885
ENSMUSG00000098051	2	180894105	180895220	1	Gm27032	-0.384876	0.0283539
ENSMUSG00000053226	8	84815404	84832409	-1	Dand5	-0.368088	0.0284294
ENSMUSG00000034640	3	65528410	65555518	1	Tiparp	0.440365	0.0284729
ENSMUSG00000002289	17	33773750	33781830	-1	Angptl4	0.701474	0.0284812
ENSMUSG00000021703	13	92611091	92711947	1	Serinc5	0.230878	0.0285369
ENSMUSG00000023089	6	24518666	24528013	-1	Ndufa5	-0.30154	0.0285727
ENSMUSG00000024856	19	4097182	4099019	1	Cdk2ap2	-0.340242	0.0286679
ENSMUSG00000109460	7	99321200	99322455	1	Gm45591	0.870741	0.0286742
ENSMUSG00000070733	5	73019987	73256619	-1	Fryl	0.235246	0.0287306
ENSMUSG00000030137	6	121210696	121226854	1	Tuba8	-0.350615	0.028758
ENSMUSG00000085925	12	109589193	109600330	-1	Rtl1	-0.392635	0.0288078
ENSMUSG00000025060	19	47579678	47645246	1	Slk	0.185467	0.028857
ENSMUSG00000095098	19	5453180	5457894	-1	Ccdc85b	-0.410293	0.0289227
ENSMUSG00000070498	5	125531774	125792583	1	Tmem132b	0.210348	0.0289606
ENSMUSG00000003660	2	127208386	127240451	1	Snrnp200	0.162646	0.0290682
ENSMUSG00000038143	8	47180048	47446362	-1	Stox2	0.230992	0.0291036
ENSMUSG00000028850	4	133574745	133584243	1	Gpatch3	-0.439505	0.0291721
ENSMUSG00000058571	14	116925315	117976544	1	Gpc6	0.477839	0.0292101
ENSMUSG00000020022	10	94198720	94221443	1	Ndufa12	-0.241378	0.0292128
ENSMUSG00000045948	7	28739641	28741820	-1	Mrps12	-0.350503	0.0292543
ENSMUSG00000043929	X	94234599	94277724	1	Klhl15	0.37516	0.0292741
ENSMUSG00000024193	17	26933052	26937908	1	Phf1	-0.249797	0.0293234
ENSMUSG00000026872	2	44983632	45117395	-1	Zeb2	0.229436	0.0293467
ENSMUSG00000063434	19	48206025	48805505	1	Sorcs3	0.333522	0.0294524
ENSMUSG00000042380	4	127243784	127247809	1	Smim12	-0.332671	0.0295782
ENSMUSG00000004748	11	4091480	4095445	-1	Mtfp1	-0.232959	0.0296213
ENSMUSG00000040164	2	164163619	164171113	-1	Kcns1	-0.3475	0.029625
ENSMUSG00000035236	2	39066214	39190734	-1	Scai	0.298497	0.0296905
ENSMUSG00000015094	2	25399351	25409494	1	Npdc1	-0.208185	0.0297622
ENSMUSG00000042350	12	84918148	84970900	-1	Arel1	0.193164	0.029784
ENSMUSG00000022174	14	54235479	54254104	-1	Dad1	-0.203044	0.0298382
ENSMUSG00000027270	2	136052239	136069917	1	Lamp5	-0.312097	0.0298901
ENSMUSG00000086429	6	113067428	113077333	-1	Gt(ROSA)26Sor	-0.432764	0.0299182
ENSMUSG00000020431	11	7063489	7178506	1	Adcy1	0.217352	0.0299379
ENSMUSG00000035284	9	67840396	67995638	1	Vps13c	0.272397	0.0299876
ENSMUSG00000053310	9	37544492	37552904	-1	Nrgn	-0.294364	0.0300996
ENSMUSG00000047459	2	155236533	155250277	1	Dynlrb1	-0.242283	0.0301756
ENSMUSG00000023992	17	48346401	48354147	1	Trem2	-0.529025	0.0302146
ENSMUSG00000018547	11	97715157	97744704	-1	Pip4k2b	0.165533	0.0302479
ENSMUSG00000022354	15	58933756	58939488	1	Ndufb9	-0.287361	0.0302982
ENSMUSG00000028871	4	124986430	125009099	1	Rspo1	-0.524136	0.0303175
ENSMUSG00000026158	1	23366424	23397772	-1	Ogfrl1	0.302114	0.0303719
ENSMUSG00000006235	9	21958897	21963506	-1	Epor	-0.450196	0.0303848
ENSMUSG00000031441	8	12757014	12868728	1	Atp11a	0.225036	0.0305886
ENSMUSG00000041199	17	25727670	25731464	1	Rpusd1	-0.269916	0.030784
ENSMUSG00000019984	10	24869986	24913681	1	Med23	0.204212	0.0307851
ENSMUSG00000025323	12	118234933	118301440	-1	Sp4	0.2989	0.0307924
ENSMUSG00000103928	1	151445305	151447741	1	Gm37893	0.642797	0.0308427
ENSMUSG00000023495	9	106453291	106464012	1	Pcbp4	-0.202014	0.0308763
ENSMUSG00000051344	1	64785983	64956824	-1	Plekhm3	0.24683	0.0309005
ENSMUSG00000047428	17	46297421	46303271	1	Dlk2	-0.292259	0.0309207
ENSMUSG00000022240	15	30172593	31029341	1	Ctnnd2	0.172749	0.0309574
ENSMUSG00000074746	19	59297178	59345780	-1	Pdzd8	0.19933	0.0310015
ENSMUSG00000075389	11	120185400	120189852	-1	2810410L24Rik	-0.642649	0.0310096
ENSMUSG00000019428	8	70527724	70535328	1	Fkbp8	-0.294209	0.0310607
ENSMUSG00000031657	8	88137855	88172027	1	Heatr3	-0.236959	0.0310754
ENSMUSG00000028597	4	108400390	108406961	-1	Gpx7	-0.58925	0.0311169
ENSMUSG00000043969	19	59458372	59465357	1	Emx2	-0.364646	0.031164
ENSMUSG00000032977	10	77486661	77515785	-1	Fam207a	-0.208742	0.0312042
ENSMUSG00000025931	1	20890606	20939650	1	Paqr8	0.209593	0.0312193
ENSMUSG00000031242	X	107782751	107816334	-1	2610002M06Rik	0.193088	0.0312601
ENSMUSG00000078517	4	139352587	139378730	1	Emc1	0.193098	0.0313382
ENSMUSG00000053317	4	47474658	47483242	1	Sec61b	-0.478785	0.0314251
ENSMUSG00000020358	11	51600100	51606847	-1	Hnrnpab	-0.209604	0.0314462
ENSMUSG00000026860	2	30344809	30359337	-1	Sh3glb2	-0.278649	0.0317103
ENSMUSG00000032324	9	56131725	56165477	-1	Tspan3	-0.168232	0.0317427
ENSMUSG00000020133	10	80318254	80320537	-1	2310011J03Rik	-0.32539	0.0317723
ENSMUSG00000031012	X	13517080	13851367	-1	Cask	0.200092	0.0318041
ENSMUSG00000026380	1	118627945	118685168	1	Tfcp2l1	0.519422	0.031821
ENSMUSG00000097391	12	109729764	109749460	1	Mirg	-0.33235	0.0318954
ENSMUSG00000005575	7	13035120	13038275	-1	Ube2m	-0.211283	0.0318967
ENSMUSG00000034610	4	108459426	108559421	1	Tut4	0.213484	0.0319315
ENSMUSG00000022571	15	75916477	75921560	-1	Pycrl	-0.403631	0.0320371
ENSMUSG00000034912	12	66466060	67222549	-1	Mdga2	0.320231	0.0320454
ENSMUSG00000002844	16	38444030	38452703	-1	Adprh	-0.203498	0.0321107
ENSMUSG00000028957	4	151003652	151044665	-1	Per3	0.221044	0.0321339
ENSMUSG00000049327	5	124439930	124462308	1	Kmt5a	-0.234819	0.0321482
ENSMUSG00000028441	4	41505009	41517333	-1	1110017D15Rik	-0.710817	0.0322748
ENSMUSG00000046727	18	36342520	36403097	1	Cystm1	-0.286822	0.0322907
ENSMUSG00000006333	7	3703993	3706897	1	Rps9	-0.252418	0.0322949
ENSMUSG00000003269	7	45806637	45814581	-1	Cyth2	-0.208232	0.032375
ENSMUSG00000063362	8	22060721	22071627	1	Alg11	0.237905	0.0324545
ENSMUSG00000057133	2	160946978	161109075	-1	Chd6	0.204492	0.0325154
ENSMUSG00000005506	2	90940382	91019497	1	Celf1	0.203752	0.0325162
ENSMUSG00000035933	12	31654869	31937630	1	Cog5	0.226981	0.0325302
ENSMUSG00000029518	5	115631908	115647736	1	Rab35	-0.150804	0.0325568
ENSMUSG00000036748	19	46329812	46338702	-1	Cuedc2	-0.297854	0.0325892
ENSMUSG00000054008	18	60684494	60748650	-1	Ndst1	0.347695	0.0326081
ENSMUSG00000043019	1	151755371	151822051	1	Edem3	0.24663	0.0326327
ENSMUSG00000025410	10	127266368	127281950	1	Dctn2	-0.171594	0.0327165
ENSMUSG00000050002	13	58157649	58164693	1	Idnk	-0.279299	0.0327289
ENSMUSG00000063430	5	113490333	113589725	1	Wscd2	-0.305701	0.0328517
ENSMUSG00000045098	19	3767421	3818303	1	Kmt5b	0.232269	0.0329099
ENSMUSG00000036570	7	31051678	31057199	-1	Fxyd1	-0.465058	0.0329164
ENSMUSG00000028466	4	43562332	43567060	1	Creb3	-0.216935	0.0330137
ENSMUSG00000002068	7	38097984	38107534	-1	Ccne1	-0.288193	0.0330558
ENSMUSG00000054728	13	42680623	43138526	1	Phactr1	0.179507	0.0330569
ENSMUSG00000038619	3	95624993	95632102	1	Ensa	-0.167955	0.0330902
ENSMUSG00000107327	5	117058812	117059392	1	Gm7478	-1.50643	0.0332098
ENSMUSG00000061518	1	36691449	36693681	1	Cox5b	-0.261152	0.0332149
ENSMUSG00000018008	15	78597047	78622019	1	Cyth4	-0.363366	0.0333076
ENSMUSG00000086784	7	4877153	4896973	1	Isoc2a	-0.352129	0.0333305
ENSMUSG00000047712	10	8204756	8518825	-1	Ust	0.307418	0.0333348
ENSMUSG00000036398	17	36948356	36951741	-1	Ppp1r11	-0.255612	0.0334138
ENSMUSG00000047143	4	109978053	109983687	1	Dmrta2	-0.709073	0.0335442
ENSMUSG00000068551	6	48427697	48445825	-1	Zfp467	-0.373127	0.0335457
ENSMUSG00000027823	3	63976106	64022579	1	Gmps	0.211418	0.0335975
ENSMUSG00000034449	11	84820856	84828994	-1	Dhrs11	-0.393009	0.0336092
ENSMUSG00000039068	3	152395473	152462826	1	Zzz3	0.199611	0.0337255
ENSMUSG00000045038	17	86167785	86657919	1	Prkce	0.251708	0.0337356
ENSMUSG00000009569	16	13256481	13417529	1	Mrtfb	0.222694	0.0337817
ENSMUSG00000034255	11	103331497	103363692	-1	Arhgap27	-0.30167	0.0337902
ENSMUSG00000041354	17	33929543	33937687	1	Rgl2	-0.174382	0.0337989
ENSMUSG00000041417	13	101680563	101768217	-1	Pik3r1	0.218341	0.0338124
ENSMUSG00000051910	7	115470872	116038796	-1	Sox6	0.28487	0.0339442
ENSMUSG00000032002	9	7184520	7208205	1	Dcun1d5	-0.260214	0.0339644
ENSMUSG00000070319	9	20894349	20898623	-1	Eif3g	-0.211283	0.0340042
ENSMUSG00000025558	14	121542046	121797837	-1	Dock9	0.350388	0.0340579
ENSMUSG00000002833	17	56079634	56100607	1	Hdgfl2	-0.177096	0.0340865
ENSMUSG00000028445	4	41638144	41640324	-1	Enho	-0.410264	0.0341612
ENSMUSG00000024446	17	36255645	36258069	-1	Rpp21	-0.350239	0.0341628
ENSMUSG00000003380	7	24969752	24972754	-1	Rabac1	-0.346255	0.0342009
ENSMUSG00000039257	7	40898328	40930594	1	Vstm2b	-0.251104	0.0342504
ENSMUSG00000037519	7	144476758	144553729	-1	Ppfia1	0.213889	0.0342723
ENSMUSG00000030432	7	4792874	4795066	1	Rpl28	-0.20663	0.0343727
ENSMUSG00000018293	11	70651850	70654644	-1	Pfn1	-0.240106	0.0343828
ENSMUSG00000049086	2	25706739	25707721	1	Bmyc	-0.288107	0.0344826
ENSMUSG00000080268	19	5041354	5049917	1	Brms1	-0.293119	0.0344936
ENSMUSG00000066900	5	117091680	117116113	-1	Suds3	-0.194815	0.034592
ENSMUSG00000044876	7	6172226	6193811	1	Zfp444	-0.258578	0.0346094
ENSMUSG00000087042	11	97519612	97521895	-1	Gm11611	0.443523	0.0346964
ENSMUSG00000063576	17	46674550	46680914	-1	Klhdc3	-0.200287	0.0347249
ENSMUSG00000051331	6	118587240	119196890	-1	Cacna1c	0.289594	0.0347374
ENSMUSG00000039483	2	30823097	30830333	-1	Asb6	-0.226628	0.034748
ENSMUSG00000024387	17	35116196	35122053	-1	Csnk2b	-0.196255	0.035021
ENSMUSG00000021782	14	24133953	24245920	-1	Dlg5	0.202115	0.0350299
ENSMUSG00000054855	15	98663421	98677461	-1	Rnd1	-0.292704	0.0350358
ENSMUSG00000009863	4	140961203	140979193	1	Sdhb	-0.22698	0.0351797
ENSMUSG00000056476	3	59005825	59318682	1	Med12l	0.245925	0.0351805
ENSMUSG00000028243	4	6191098	6221688	1	Ubxn2b	0.217012	0.0351992
ENSMUSG00000074698	2	152226839	152281852	1	Csnk2a1	0.184123	0.0352443
ENSMUSG00000079157	8	9205902	9771161	-1	Fam155a	0.165093	0.0352524
ENSMUSG00000033392	9	113741473	113919682	1	Clasp2	0.241295	0.0352814
ENSMUSG00000029054	4	155384980	155398112	-1	Gabrd	-0.431466	0.0353076
ENSMUSG00000047037	7	55977567	56019954	-1	Nipa1	0.286105	0.0354611
ENSMUSG00000007944	7	27653915	27657346	1	Ttc9b	-0.254687	0.0354647
ENSMUSG00000073700	4	152008803	152017680	1	Klhl21	0.264247	0.0355361
ENSMUSG00000037926	11	77216287	77460220	1	Ssh2	0.199153	0.0355568
ENSMUSG00000024866	19	3986570	3990007	1	Acy3	-0.593848	0.0356761
ENSMUSG00000039737	5	136178127	136198963	-1	Prkrip1	-0.270082	0.0357144
ENSMUSG00000115783	7	144914470	144914637	1	Bc1	-0.886619	0.0357232
ENSMUSG00000031970	8	123504718	123515463	-1	Dbndd1	-0.240334	0.0358255
ENSMUSG00000032348	9	78182774	78209349	1	Gsta4	-0.420509	0.0360097
ENSMUSG00000034832	6	83362373	83459084	-1	Tet3	0.394578	0.0360266
ENSMUSG00000028949	5	24590818	24624411	-1	Smarcd3	-0.213923	0.0360593
ENSMUSG00000063882	4	116066965	116075071	-1	Uqcrh	-0.247131	0.0360798
ENSMUSG00000084384	11	58392769	58393560	-1	Gm12251	-0.39613	0.0361469
ENSMUSG00000028756	4	138313409	138326307	-1	Pink1	-0.168653	0.0361713
ENSMUSG00000060314	7	140807449	140822178	-1	Zfp941	0.273823	0.0362422
ENSMUSG00000058230	7	16493719	16614993	-1	Arhgap35	0.211367	0.0363877
ENSMUSG00000071041	8	100030558	100032102	1	Impdh2-ps	-0.419551	0.0364298
ENSMUSG00000031840	8	70754679	70758677	1	Rab3a	-0.203884	0.0365
ENSMUSG00000028226	4	17852893	18119145	1	Mmp16	0.31893	0.0365015
ENSMUSG00000074457	3	90537254	90543151	1	S100a16	-0.412727	0.0365683
ENSMUSG00000046593	4	40472180	40477168	1	Tmem215	-0.514046	0.0366231
ENSMUSG00000061755	5	41787538	41844315	-1	Bod1l	0.206135	0.036688
ENSMUSG00000017390	11	78322968	78327781	1	Aldoc	-0.225773	0.0367039
ENSMUSG00000001056	11	51619735	51623714	1	Nhp2	-0.288482	0.0369236
ENSMUSG00000032777	7	125640954	125707780	-1	Gtf3c1	0.18667	0.0369288
ENSMUSG00000105867	5	108366073	108367922	-1	Gm42517	-0.250862	0.0369695
ENSMUSG00000038122	10	56014293	56228689	-1	Tbc1d32	0.289471	0.0370519
ENSMUSG00000020482	11	5528887	5542187	-1	Ccdc117	0.301306	0.0370563
ENSMUSG00000042115	1	132298626	132307357	1	Klhdc8a	-0.257252	0.0370651
ENSMUSG00000030521	7	64376527	64392268	-1	Mphosph10	-0.274103	0.0370854
ENSMUSG00000004933	10	81252935	81263365	1	Matk	-0.204213	0.037167
ENSMUSG00000040229	X	13632089	13640858	1	Gpr34	-0.375034	0.0371887
ENSMUSG00000023456	6	124810586	124814296	-1	Tpi1	-0.226922	0.0373458
ENSMUSG00000068580	2	119208617	119217049	1	Zfyve19	-0.252487	0.037368
ENSMUSG00000031750	8	110741829	110805924	-1	Il34	-0.215129	0.0374006
ENSMUSG00000052533	2	30286397	30344266	1	Nup188	0.243273	0.0376254
ENSMUSG00000024429	17	35979851	35989462	1	Gnl1	-0.128844	0.0376636
ENSMUSG00000058690	14	36874936	36968777	-1	Ccser2	0.209779	0.037738
ENSMUSG00000049323	11	60777524	60788287	1	Smcr8	0.207028	0.0377481
ENSMUSG00000005881	2	156008045	156018279	1	Ergic3	-0.296231	0.0378782
ENSMUSG00000032299	9	57155035	57158331	-1	Commd4	-0.238552	0.0378813
ENSMUSG00000015202	10	7119063	7212237	-1	Cnksr3	0.461463	0.0379976
ENSMUSG00000054693	9	70678997	70780229	1	Adam10	0.175804	0.0380118
ENSMUSG00000068328	6	83054521	83057808	1	Aup1	-0.254157	0.038049
ENSMUSG00000024845	19	4125934	4132307	1	Tmem134	-0.320624	0.0381351
ENSMUSG00000026167	1	74791516	74804179	1	Wnt10a	-0.371851	0.0381496
ENSMUSG00000039634	4	49521176	49531517	1	Zfp189	0.293296	0.0383794
ENSMUSG00000024146	17	87025550	87035810	1	Cript	-0.225127	0.0383795
ENSMUSG00000015776	2	26905262	26910677	-1	Med22	-0.268732	0.0384145
ENSMUSG00000034839	9	60712989	60738801	1	Larp6	-0.203719	0.0384706
ENSMUSG00000033355	16	23520291	23614222	1	Rtp4	-0.64047	0.0386921
ENSMUSG00000092035	6	4747306	4760517	1	Peg10	0.451242	0.0387933
ENSMUSG00000032698	2	103957986	103981878	1	Lmo2	-0.374793	0.0388168
ENSMUSG00000027692	3	28263214	28675858	1	Tnik	0.202803	0.0388249
ENSMUSG00000019979	10	90989311	91082770	-1	Apaf1	0.298803	0.0388397
ENSMUSG00000007038	17	34931253	34935953	1	Neu1	-0.185107	0.038861
ENSMUSG00000111394	9	59672814	59676700	1	Gm49759	0.32351	0.039048
ENSMUSG00000028234	4	3831334	3835665	-1	Rps20	-0.280985	0.0391328
ENSMUSG00000029346	5	112337392	112343040	-1	Srrd	-0.363058	0.0391332
ENSMUSG00000030172	6	119570796	119848167	-1	Erc1	0.273523	0.0393129
ENSMUSG00000027953	3	89268246	89270570	-1	Slc50a1	-0.315032	0.0393326
ENSMUSG00000060467	9	44374744	44375181	-1	Gm10080	-0.459452	0.0393729
ENSMUSG00000038502	7	44863067	44869788	-1	Ptov1	-0.212276	0.0394385
ENSMUSG00000018167	11	98358368	98381112	1	Stard3	-0.274513	0.0395578
ENSMUSG00000049882	12	69577628	69583110	-1	Vcpkmt	-0.300005	0.0395661
ENSMUSG00000023913	17	43568098	43612201	1	Pla2g7	-0.179245	0.0396068
ENSMUSG00000060510	9	20495068	20521417	-1	Zfp266	0.226232	0.0396357
ENSMUSG00000112714	10	71704290	71705988	1	Gm4798	0.745735	0.0396572
ENSMUSG00000043154	9	101105084	101251795	-1	Ppp2r3a	0.217848	0.039658
ENSMUSG00000038055	16	10502531	10543054	-1	Dexi	-0.284119	0.0398596
ENSMUSG00000004264	6	124712336	124716950	1	Phb2	-0.186905	0.039965
ENSMUSG00000040029	6	148770683	148831467	-1	Ipo8	0.19679	0.0399767
ENSMUSG00000000290	10	77530252	77565708	1	Itgb2	-0.420771	0.0400102
ENSMUSG00000043439	11	97627389	97629702	-1	Epop	-0.361819	0.0400997
ENSMUSG00000029108	5	57717967	58133230	1	Pcdh7	0.241678	0.0401848
ENSMUSG00000029392	5	124493080	124531391	-1	Rilpl1	-0.356662	0.040185
ENSMUSG00000029992	6	87042846	87092197	1	Gfpt1	0.197285	0.0401904
ENSMUSG00000074102	9	106880918	106887428	-1	Rbm15b	0.174893	0.0402499
ENSMUSG00000031590	8	41397459	41417074	-1	Frg1	-0.304815	0.0402757
ENSMUSG00000020716	11	79339693	79581612	1	Nf1	0.240614	0.0403435
ENSMUSG00000026235	1	77367185	77515088	-1	Epha4	0.207583	0.0403587
ENSMUSG00000022951	16	92391953	92470867	-1	Rcan1	-0.185872	0.0404244
ENSMUSG00000078572	11	120098928	120100705	1	Ndufaf8	-0.440754	0.0406599
ENSMUSG00000000374	10	78186725	78244641	-1	Trappc10	0.176218	0.0406919
ENSMUSG00000059278	11	69395487	69396680	1	Naa38	-0.303733	0.0408621
ENSMUSG00000054426	3	115881581	115888130	-1	A930005H10Rik	-0.430153	0.0409689
ENSMUSG00000040661	9	106688082	106789194	-1	Rad54l2	0.27862	0.0410813
ENSMUSG00000006058	11	96034885	96047430	1	Snf8	-0.244981	0.041166
ENSMUSG00000026837	2	27886425	28039514	1	Col5a1	0.327185	0.0412498
ENSMUSG00000040466	7	27447978	27466144	1	Blvrb	-0.468735	0.0412534
ENSMUSG00000091735	9	106463962	106465938	-1	Gpr62	-0.323648	0.0412802
ENSMUSG00000026171	1	74593748	74601397	-1	Rnf25	-0.169846	0.0413289
ENSMUSG00000067288	17	33819027	33824562	-1	Rps28	-0.202371	0.0413571
ENSMUSG00000078570	4	124849080	124851196	-1	1110065P20Rik	-0.431356	0.0413812
ENSMUSG00000001151	10	76351263	76442786	-1	Pcnt	0.257147	0.0414214
ENSMUSG00000020737	11	115497353	115514387	-1	Jpt1	-0.267874	0.0414544
ENSMUSG00000060671	3	89939481	89963508	-1	Atp8b2	0.249312	0.0414557
ENSMUSG00000057278	6	86371304	86379328	1	Snrpg	-0.454751	0.0416088
ENSMUSG00000020315	11	30099395	30268175	-1	Sptbn1	0.166941	0.0416766
ENSMUSG00000015243	4	53030787	53159895	-1	Abca1	0.283641	0.0417448
ENSMUSG00000073433	17	26199183	26207786	-1	Arhgdig	-0.365328	0.0417932
ENSMUSG00000025208	19	45004829	45006442	-1	Mrpl43	-0.229578	0.0418178
ENSMUSG00000028745	4	139192899	139291818	1	Capzb	-0.194686	0.0419221
ENSMUSG00000027297	2	119751320	119760431	-1	Ltk	-0.320692	0.0420018
ENSMUSG00000031754	8	94015496	94037031	-1	Nudt21	0.265381	0.0420256
ENSMUSG00000072640	11	78826584	78846870	1	Lyrm9	0.187874	0.0421127
ENSMUSG00000038642	3	95526786	95556403	1	Ctss	-0.235162	0.0421308
ENSMUSG00000039481	17	56751325	56757530	-1	Nrtn	-1.00112	0.0422069
ENSMUSG00000053414	16	90386013	90499553	1	Hunk	0.446129	0.0422671
ENSMUSG00000020496	11	58932288	58938916	-1	Rnf187	-0.175226	0.0422758
ENSMUSG00000039220	17	35916434	35932283	1	Ppp1r10	0.236934	0.0422771
ENSMUSG00000056222	13	57421195	57908332	-1	Spock1	0.187857	0.0422983
ENSMUSG00000087336	5	123332726	123344437	-1	Gm15860	-0.750864	0.0424478
ENSMUSG00000039000	5	29569242	29676092	1	Ube3c	0.158773	0.042529
ENSMUSG00000029234	5	76183880	76209245	1	Tmem165	-0.239454	0.0426071
ENSMUSG00000020083	10	62107655	62143920	-1	Fam241b	-0.313667	0.0426094
ENSMUSG00000027993	3	84160439	84306877	-1	Trim2	0.196843	0.0426321
ENSMUSG00000075410	11	116653534	116668389	1	Prcd	-0.722709	0.0426583
ENSMUSG00000063229	7	46841475	46855627	1	Ldha	-0.207171	0.0427216
ENSMUSG00000011427	7	29816114	29831005	1	Zfp790	0.275909	0.0427314
ENSMUSG00000116081	15	79480227	79482674	-1	Gm49593	0.314698	0.0427639
ENSMUSG00000046230	19	16615366	16780933	-1	Vps13a	0.210884	0.0427837
ENSMUSG00000075268	19	16267061	16267621	-1	Gm10819	-0.284927	0.0428106
ENSMUSG00000037072	3	144570304	144597680	1	Selenof	-0.237591	0.0430144
ENSMUSG00000032288	9	56937475	56938398	1	Imp3	-0.28489	0.0430471
ENSMUSG00000082286	11	3125904	3131004	1	Pisd-ps1	-0.449705	0.0431112
ENSMUSG00000058709	7	27158658	27166802	-1	Egln2	-0.248553	0.0431222
ENSMUSG00000019194	7	31116524	31127003	-1	Scn1b	-0.276794	0.043173
ENSMUSG00000061601	5	14514918	14863459	1	Pclo	0.298143	0.0432689
ENSMUSG00000032571	9	105642978	105687657	1	Pik3r4	0.186691	0.043343
ENSMUSG00000052726	1	140246158	140612067	1	Kcnt2	0.274589	0.0434028
ENSMUSG00000021952	14	57577521	57665430	-1	Xpo4	0.297055	0.0434523
ENSMUSG00000019370	7	16915379	16924114	-1	Calm3	-0.164244	0.0434543
ENSMUSG00000091537	9	109074568	109082587	-1	Tma7	-0.311653	0.0434865
ENSMUSG00000069601	10	69398773	70027438	1	Ank3	0.242237	0.0436536
ENSMUSG00000024644	18	84667465	84685702	-1	Cndp2	-0.212793	0.0436747
ENSMUSG00000055692	16	17276077	17283229	1	Tmem191c	-0.22112	0.0437954
ENSMUSG00000001630	6	146724995	146778812	1	Stk38l	0.248307	0.0438133
ENSMUSG00000024298	17	32765496	32788287	-1	Zfp871	0.194706	0.0438143
ENSMUSG00000002635	7	34184499	34196661	-1	Pdcd2l	-0.307381	0.0439095
ENSMUSG00000030591	7	29174188	29180701	-1	Psmd8	-0.163712	0.0439156
ENSMUSG00000033863	19	23141226	23168134	1	Klf9	0.252983	0.0440114
ENSMUSG00000056602	5	150118645	150497753	1	Fry	0.225613	0.0440358
ENSMUSG00000001270	12	111669361	111672338	-1	Ckb	-0.18519	0.0440835
ENSMUSG00000026824	2	55435970	55598145	1	Kcnj3	0.243037	0.0441862
ENSMUSG00000051515	7	93079865	93081867	1	Fam181b	-0.457482	0.0442137
ENSMUSG00000001383	18	36793876	36799666	1	Zmat2	-0.166824	0.0444336
ENSMUSG00000040532	5	135009152	135012175	1	Abhd11	-0.328587	0.0444585
ENSMUSG00000050164	15	81235499	81238964	1	Mchr1	-0.256953	0.0444831
ENSMUSG00000022195	15	12808177	12824649	-1	6030458C11Rik	0.206308	0.0445524
ENSMUSG00000040481	11	107033081	107132127	-1	Bptf	0.169284	0.0445757
ENSMUSG00000035919	9	22475715	22888280	1	Bbs9	0.306305	0.0445841
ENSMUSG00000015837	11	50199366	50210827	-1	Sqstm1	-0.153973	0.044598
ENSMUSG00000063019	2	157367594	157396763	1	Manbal	-0.210008	0.0447603
ENSMUSG00000038369	2	155390656	155473894	-1	Ncoa6	0.186573	0.0448547
ENSMUSG00000026260	1	92439010	92473860	-1	Ndufa10	-0.198332	0.0448585
ENSMUSG00000003402	9	22002806	22014222	1	Prkcsh	-0.162817	0.0448787
ENSMUSG00000066392	12	88722876	90334935	1	Nrxn3	0.21574	0.0448803
ENSMUSG00000031666	8	91070057	91123844	1	Rbl2	0.192149	0.0448966
ENSMUSG00000096054	10	5020917	5551482	-1	Syne1	0.251689	0.0448977
ENSMUSG00000044986	15	78399556	78405907	-1	Tst	-0.453796	0.0449002
ENSMUSG00000039976	11	119143045	119228499	-1	Tbc1d16	0.230218	0.0449368
ENSMUSG00000021764	13	114287795	114388258	-1	Ndufs4	-0.263645	0.0449741
ENSMUSG00000035863	10	79793572	79820896	1	Palm	-0.189822	0.0449869
ENSMUSG00000028528	4	101496631	101642799	1	Dnajc6	0.247877	0.0450822
ENSMUSG00000098923	1	119526160	119528983	1	Tmem185b	-0.322386	0.045109
ENSMUSG00000028461	4	43492900	43495921	1	Ccdc107	-0.393314	0.0452067
ENSMUSG00000005774	3	94954075	94961561	1	Rfx5	0.242594	0.0452917
ENSMUSG00000026082	1	38052786	38129801	-1	Rev1	0.273515	0.0453536
ENSMUSG00000035431	12	58211772	58214444	1	Sstr1	0.31167	0.0453775
ENSMUSG00000042312	3	90514435	90524581	1	S100a13	-0.408187	0.0454095
ENSMUSG00000039016	9	50603910	50605320	1	Timm8b	-0.210238	0.0454178
ENSMUSG00000035595	10	80172944	80175146	1	Fam174c	-0.635302	0.0454482
ENSMUSG00000031631	8	46151771	46195590	1	Cfap97	0.21383	0.0455616
ENSMUSG00000015759	14	46775567	46788411	-1	Cnih1	-0.18234	0.0457304
ENSMUSG00000024150	17	87254443	87265935	-1	Mcfd2	-0.194403	0.0457423
ENSMUSG00000030725	7	100159277	100161365	1	Lipt2	-0.464525	0.045853
ENSMUSG00000034071	7	12415153	12422751	-1	Zfp551	0.568281	0.0458761
ENSMUSG00000022231	15	32244810	32696341	1	Sema5a	0.520742	0.0458806
ENSMUSG00000003872	7	45367891	45370583	-1	Lin7b	-0.301776	0.0459992
ENSMUSG00000060227	2	121866970	121936220	1	Casc4	0.221137	0.0460062
ENSMUSG00000031393	X	74026592	74135363	-1	Mecp2	0.186566	0.0460095
ENSMUSG00000026421	1	135720061	135752232	1	Csrp1	-0.212049	0.046112
ENSMUSG00000087651	10	83722865	83762762	1	1500009L16Rik	-0.365214	0.0461926
ENSMUSG00000049932	9	44334694	44336077	1	H2ax	-0.233468	0.0462807
ENSMUSG00000034813	10	119453830	120087261	1	Grip1	0.286851	0.0462957
ENSMUSG00000039307	11	121204433	121222655	1	Hexdc	-0.246892	0.0462993
ENSMUSG00000027163	2	101886247	101901646	1	Commd9	-0.319672	0.0463528
ENSMUSG00000046442	11	87226906	87359023	-1	Ppm1e	0.289046	0.0463596
ENSMUSG00000071265	12	74284242	74295945	1	1700086L19Rik	0.27835	0.046466
ENSMUSG00000035397	10	80567124	80577321	-1	Klf16	-0.380817	0.0466194
ENSMUSG00000046447	4	138454314	138460123	1	Camk2n1	-0.295799	0.0467057
ENSMUSG00000001424	6	28475139	28935162	1	Snd1	0.157016	0.0467509
ENSMUSG00000031807	8	71592176	71601092	1	Pgls	-0.388539	0.0468173
ENSMUSG00000089832	7	27342133	27356019	-1	Shkbp1	-0.23106	0.0468787
ENSMUSG00000018012	11	120721470	120723969	1	Rac3	-0.401468	0.0469545
ENSMUSG00000036167	15	93398350	93491510	1	Pphln1	0.251498	0.04697
ENSMUSG00000008668	17	33951999	33956001	-1	Rps18	-0.266801	0.0469871
ENSMUSG00000025781	2	10056016	10080510	-1	Atp5c1	-0.260423	0.0470391
ENSMUSG00000110523	8	122724948	122752325	-1	C230057M02Rik	-0.21186	0.0471293
ENSMUSG00000036241	4	41135743	41193380	1	Ube2r2	-0.196292	0.0471312
ENSMUSG00000104864	3	159491418	159491639	1	Gm43655	-0.534966	0.0472323
ENSMUSG00000026568	1	165460637	165481214	1	Mpc2	-0.231418	0.04727
ENSMUSG00000078440	10	81384428	81388352	1	Dohh	-0.333955	0.047289
ENSMUSG00000021496	13	55727368	55776830	1	Pcbd2	-0.506292	0.0473339
ENSMUSG00000000296	10	31332376	31445958	-1	Tpd52l1	-0.279549	0.0473545
ENSMUSG00000020368	11	50293961	50325673	-1	Canx	0.202293	0.0474294
ENSMUSG00000026072	1	40225080	40317257	1	Il1r1	0.396684	0.0475684
ENSMUSG00000041889	1	135371057	135375237	-1	Shisa4	-0.174361	0.0478255
ENSMUSG00000047248	7	100372233	100470152	1	C2cd3	0.281958	0.0478479
ENSMUSG00000055022	15	92051165	92341967	1	Cntn1	0.267377	0.0478489
ENSMUSG00000042737	3	89259358	89267079	1	Dpm3	-0.385999	0.0478533
ENSMUSG00000041408	14	34673928	34747983	1	Wapl	0.192424	0.0479168
ENSMUSG00000021256	12	86678700	86692091	1	Vash1	0.33733	0.0479383
ENSMUSG00000026203	1	75236406	75245692	1	Dnajb2	-0.160873	0.0479736
ENSMUSG00000024830	19	4153991	4163354	-1	Rps6kb2	-0.201345	0.0479849
ENSMUSG00000053137	15	89142486	89149628	-1	Mapk11	-0.193124	0.0479902
ENSMUSG00000033326	4	118136957	118180043	-1	Kdm4a	0.193317	0.0480213
ENSMUSG00000015335	2	30090944	30093648	-1	Zdhhc12	-0.423272	0.0481256
ENSMUSG00000030201	6	134446476	134566965	-1	Lrp6	0.192012	0.048146
ENSMUSG00000023088	16	14361558	14475737	1	Abcc1	0.239608	0.0482077
ENSMUSG00000045318	5	35278319	35281763	1	Adra2c	-0.250347	0.0482864
ENSMUSG00000025465	7	140105710	140116476	-1	Echs1	-0.246432	0.0482949
ENSMUSG00000037461	1	191575636	191623688	1	Ints7	0.216809	0.0483114
ENSMUSG00000061898	5	143172186	143180775	-1	Rbak	0.307352	0.0483269
ENSMUSG00000032855	17	24549834	24596508	1	Pkd1	0.239349	0.0483404
ENSMUSG00000022552	15	76347040	76351111	-1	Sharpin	-0.199192	0.0483907
ENSMUSG00000013822	9	22112989	22117172	-1	Elof1	-0.317641	0.0484218
ENSMUSG00000030256	6	145858243	145865558	-1	Bhlhe41	-0.219014	0.0484454
ENSMUSG00000036402	6	66896397	67021350	1	Gng12	0.170082	0.0484513
ENSMUSG00000017639	11	79591212	79698023	1	Rab11fip4	0.185325	0.0484563
ENSMUSG00000021752	14	8214140	8223563	1	Kctd6	-0.187273	0.0484949
ENSMUSG00000026227	1	86045863	86055456	1	2810459M11Rik	-0.403468	0.0485389
ENSMUSG00000039959	5	135406531	135545120	-1	Hip1	0.249729	0.0485391
ENSMUSG00000018509	11	62524946	62539261	-1	Cenpv	-0.269155	0.0485475
ENSMUSG00000025860	X	42059679	42109656	1	Xiap	0.220142	0.0485595
ENSMUSG00000039704	15	9140550	9202483	1	Lmbrd2	0.232596	0.0485763
ENSMUSG00000038387	7	45017961	45021647	1	Rras	-0.393916	0.0486527
ENSMUSG00000030465	8	67689082	68212027	-1	Psd3	0.188977	0.0486741
ENSMUSG00000002603	7	25687002	25705077	1	Tgfb1	-0.411361	0.048697
ENSMUSG00000031563	8	47823959	47990924	-1	Wwc2	0.192136	0.0487015
ENSMUSG00000025439	7	97696634	97720796	1	Clns1a	-0.174467	0.0489574
ENSMUSG00000005161	8	84969587	84974834	1	Prdx2	-0.187509	0.0489778
ENSMUSG00000039414	17	78752898	78835364	-1	Heatr5b	0.237058	0.0490353
ENSMUSG00000066324	4	4762484	4793355	-1	Impad1	0.232753	0.0490692
ENSMUSG00000027087	2	83724397	83806916	1	Itgav	0.238414	0.0490787
ENSMUSG00000035242	10	80826656	80829290	1	Oaz1	-0.290688	0.0492659
ENSMUSG00000001313	11	101464999	101471853	1	Rnd2	-0.252031	0.0492917
ENSMUSG00000050623	19	6922371	6925380	-1	Catsperz	-0.34354	0.0493571
ENSMUSG00000022973	16	90936092	91011308	-1	Synj1	0.251356	0.0494058
ENSMUSG00000047606	9	89725245	89738475	-1	Ankrd34c	0.375543	0.049445
ENSMUSG00000080921	6	140746960	140747172	-1	Rpl38-ps2	-0.51621	0.0497027
ENSMUSG00000037475	X	41794991	41920674	-1	Thoc2	0.225774	0.0497614
ENSMUSG00000020107	10	59987409	60003135	-1	Anapc16	-0.187773	0.0498869
ENSMUSG00000035266	5	100762145	100798598	-1	Helq	0.288874	0.0499214
ENSMUSG00000020620	11	109932190	109995845	-1	Abca8b	0.212373	0.0499419
ENSMUSG00000029649	5	147860461	147876456	1	Pomp	-0.234573	0.0499635
ENSMUSG00000025949	1	65186683	65278695	1	Pikfyve	0.267919	0.0499647

## Sheet: RNA-seq_female
Supplementary Table 2: List of differentially expressed genes in adult female cortex.
BPA v.s. Ctrl. Pvalue < 0.05; n=3
Ensembl_ID	Chr	Start	End	Strand	Gene_Symbol	log2FoldChange	pvalue
ENSMUSG00000048960	1	10993465	11303681	1	Prex2	0.349402	0.0281547
ENSMUSG00000025959	1	64029447	64122282	-1	Klf7	0.468519	0.0010363
ENSMUSG00000101279	1	85067394	85080236	-1	Gm18342	-0.986932	0.0349935
ENSMUSG00000038473	1	170302668	170589861	-1	Nos1ap	0.26075	0.0308777
ENSMUSG00000026623	1	191717834	191784255	1	Lpgat1	0.261757	0.0165931
ENSMUSG00000096054	10	5020917	5551482	-1	Syne1	0.242404	0.0182837
ENSMUSG00000015501	10	13966075	14151374	1	Hivep2	0.316031	0.0155686
ENSMUSG00000020108	10	59949669	59951834	-1	Ddit4	-0.518418	0.00010226
ENSMUSG00000035397	10	80567124	80577321	-1	Klf16	-0.284244	0.02321
ENSMUSG00000044071	10	123263996	123741204	1	Tafa2	0.438789	0.039567
ENSMUSG00000040502	10	127055011	127060184	-1	Marchf9	-0.30596	0.046276
ENSMUSG00000025400	10	127724478	127731768	1	Tac2	-0.383025	0.0452041
ENSMUSG00000025348	10	128933818	128958282	1	Itga7	0.388097	0.0360294
ENSMUSG00000020396	11	4938754	4948064	-1	Nefh	0.253326	0.0258163
ENSMUSG00000020300	11	31872211	31935634	1	Cpeb4	0.305821	0.0199787
ENSMUSG00000056427	11	35121224	35708507	1	Slit3	0.343108	0.0242652
ENSMUSG00000049336	11	36006656	37235964	-1	Tenm2	0.400755	0.0110758
ENSMUSG00000007653	11	42419757	42629028	1	Gabrb2	0.432924	0.00660276
ENSMUSG00000020333	11	54303798	54364756	1	Acsl6	0.196382	0.0426862
ENSMUSG00000078851	11	58954685	58956830	1	H2aw	-0.40835	0.0161712
ENSMUSG00000070394	11	69838514	69839618	1	Tmem256	-0.298684	0.0288093
ENSMUSG00000037601	11	93956979	93968521	-1	Nme1	-0.294843	0.0384728
ENSMUSG00000017417	11	97923238	97986444	-1	Plxdc1	0.339871	0.0337927
ENSMUSG00000048732	11	100462614	100472741	-1	Klhl11	0.507372	0.0202368
ENSMUSG00000034936	11	101665541	101667832	1	Arl4d	-0.40489	0.0151529
ENSMUSG00000040699	11	106156256	106160860	-1	Limd2	-0.264562	0.01076
ENSMUSG00000040430	11	107207892	107470699	-1	Pitpnc1	0.279223	0.0118852
ENSMUSG00000000567	11	112782224	112787760	1	Sox9	0.5034	0.00542508
ENSMUSG00000052632	12	20990459	21270171	1	Asap2	0.241996	0.0264373
ENSMUSG00000061911	12	29528384	29923213	1	Myt1l	0.295057	0.00988401
ENSMUSG00000059970	12	76404176	76406938	1	Hspa2	-0.254775	0.0402722
ENSMUSG00000042724	12	81721010	81781175	-1	Map3k9	0.362684	0.00868346
ENSMUSG00000042962	12	84258331	84258973	-1	Gm5436	-0.343321	0.0473318
ENSMUSG00000047414	12	95692226	95785215	1	Flrt2	0.33982	0.0241444
ENSMUSG00000047415	12	100876682	100908198	-1	Gpr68	-0.3255	0.0406751
ENSMUSG00000113528	13	17944291	17946278	1	Gm32699	1.00667	0.0141756
ENSMUSG00000021366	13	42052021	42192537	1	Hivep1	0.314188	0.0312983
ENSMUSG00000021448	13	51431041	51569487	-1	Shc3	0.561086	0.000620234
ENSMUSG00000035248	13	59771561	59823147	-1	Tut7	0.235	0.0415639
ENSMUSG00000007617	13	93299635	93405129	1	Homer1	0.276247	0.0154977
ENSMUSG00000021676	13	95627174	95892483	-1	Iqgap2	0.339559	0.0423324
ENSMUSG00000114230	14	12374585	12384729	1	Gm48239	0.375771	0.0294064
ENSMUSG00000091898	14	31208312	31211729	1	Tnnc1	-0.618206	0.029465
ENSMUSG00000072115	14	51091150	51102009	1	Ang	-0.859159	0.048728
ENSMUSG00000022054	14	68082590	68124846	-1	Nefm	0.464835	0.00144259
ENSMUSG00000022096	14	70552212	70573548	1	Hr	0.406672	0.0260316
ENSMUSG00000055421	14	93013410	93890679	-1	Pcdh9	0.26175	0.0393912
ENSMUSG00000053465	14	119138341	119869815	1	Hs6st3	0.736815	0.00335953
ENSMUSG00000039385	15	13028701	13173675	-1	Cdh6	0.530455	0.00161337
ENSMUSG00000058600	15	34440505	34443640	-1	Rpl30	-0.292737	0.03864
ENSMUSG00000037386	15	39198261	39684372	1	Rims2	0.250481	0.0249921
ENSMUSG00000022309	15	42424723	42676977	-1	Angpt1	-0.411784	0.0192605
ENSMUSG00000022342	15	45106284	45114920	-1	Kcnv1	0.323399	0.0140451
ENSMUSG00000061731	15	53064038	53346159	-1	Ext1	0.238963	0.037797
ENSMUSG00000022377	15	64086857	64382919	-1	Asap1	0.223745	0.0313269
ENSMUSG00000015002	15	65787034	65873816	1	Efr3a	0.400093	0.00083566
ENSMUSG00000049521	15	78842624	78850897	1	Cdc42ep1	0.463777	0.04758
ENSMUSG00000051518	15	80260615	80264315	-1	Rps19bp1	-0.351785	0.0342073
ENSMUSG00000022540	16	5008730	5013553	-1	Rogdi	-0.270386	0.0301257
ENSMUSG00000041957	16	16213318	16272712	1	Pkp2	-0.385826	0.0338496
ENSMUSG00000022797	16	32608920	32632794	1	Tfrc	0.299562	0.00901805
ENSMUSG00000087141	16	45959263	46010218	-1	Plcxd2	0.375578	0.0110663
ENSMUSG00000022656	16	46387706	46498525	-1	Nectin3	0.248817	0.0401389
ENSMUSG00000050272	16	96590840	97170752	-1	Dscam	0.273808	0.0154598
ENSMUSG00000023868	17	8525372	8986648	1	Pde10a	0.508898	7.48812e-06
ENSMUSG00000023885	17	14665500	14694235	-1	Thbs2	0.38166	0.0499505
ENSMUSG00000116718	17	15421802	15434965	-1	Gm49668	-0.41068	0.04671
ENSMUSG00000058626	17	45630204	45659325	-1	Capn11	-1.93204	0.00044357
ENSMUSG00000023927	17	51736187	51833290	-1	Satb1	0.383036	0.00181378
ENSMUSG00000024127	17	85063470	85090241	-1	Prepl	0.257615	0.0127815
ENSMUSG00000006740	18	6201002	6242174	-1	Kif5b	0.238419	0.0364907
ENSMUSG00000103567	18	37694380	37841873	1	Pcdhga5	0.441277	0.0270248
ENSMUSG00000033022	18	46713193	46728395	-1	Cdo1	-0.344927	0.0310273
ENSMUSG00000054008	18	60684494	60748650	-1	Ndst1	0.248074	0.0388012
ENSMUSG00000024759	19	7494040	7539674	1	Atl3	0.258776	0.0286513
ENSMUSG00000052387	19	22139046	22995410	1	Trpm3	0.476669	0.0428233
ENSMUSG00000043531	19	50143299	50678646	-1	Sorcs1	0.293054	0.0331311
ENSMUSG00000075334	2	54084093	54085552	-1	Rprm	-0.322573	0.0184769
ENSMUSG00000035168	2	59612042	59846149	1	Tanc1	0.427347	0.0254912
ENSMUSG00000064329	2	66270778	66440840	-1	Scn1a	0.360106	0.0123561
ENSMUSG00000042359	2	76406508	76600647	1	Osbpl6	0.28541	0.0170106
ENSMUSG00000035093	2	125736986	125782870	-1	Secisbp2l	0.217828	0.0483053
ENSMUSG00000056941	2	153616933	153632781	-1	Commd7	-0.270522	0.0428767
ENSMUSG00000027674	3	32949408	33143247	-1	Pex5l	0.288187	0.0128444
ENSMUSG00000025757	3	40745382	40796103	1	Hspa4l	0.206213	0.0361547
ENSMUSG00000027750	3	54361109	54391037	1	Postn	-0.488477	0.0175914
ENSMUSG00000027827	3	64949196	65378223	1	Kcnab1	0.257233	0.0400695
ENSMUSG00000047557	3	67457998	67463926	-1	Lxn	-0.356818	0.0191118
ENSMUSG00000058135	3	108012255	108017973	-1	Gstm1	-0.282448	0.0370691
ENSMUSG00000027965	3	114904078	115125722	1	Olfm3	0.313786	0.0204221
ENSMUSG00000028132	3	121201761	121283098	-1	Tlcd4	0.357108	0.0244531
ENSMUSG00000068523	3	146499807	146505572	1	Gng5	-0.512482	0.0297804
ENSMUSG00000025437	3	152346478	152393617	1	Usp33	0.264776	0.0178421
ENSMUSG00000028246	4	21931329	21996839	1	Faxc	0.315472	0.0306372
ENSMUSG00000039137	4	63414910	63495991	-1	Whrn	0.388116	0.0362039
ENSMUSG00000028373	4	65380803	66404611	-1	Astn2	0.441278	0.00872205
ENSMUSG00000037996	4	86983124	87230477	-1	Slc24a2	0.357871	0.0190813
ENSMUSG00000008489	4	91250763	91400785	-1	Elavl2	0.259753	0.0496772
ENSMUSG00000028654	4	122995652	123002485	1	Mycl	-0.427037	0.00712997
ENSMUSG00000059291	4	136028265	136053428	-1	Rpl11	-0.292219	0.0191568
ENSMUSG00000001089	4	136469761	136554780	1	Luzp1	0.284472	0.0479909
ENSMUSG00000078235	4	138394092	138396528	-1	Fam43b	-0.301879	0.0477247
ENSMUSG00000024793	4	152115934	152120119	1	Tnfrsf25	-0.463838	0.0223691
ENSMUSG00000028864	5	16553495	16620152	1	Hgf	0.537856	0.0120993
ENSMUSG00000039782	5	43233170	43289724	1	Cpeb2	0.343185	0.0384228
ENSMUSG00000031558	5	47983138	48307733	1	Slit2	0.287919	0.0206808
ENSMUSG00000039252	5	52533517	52566462	-1	Lgi2	0.320546	0.0352902
ENSMUSG00000037605	5	81020138	81825133	1	Adgrl3	0.234335	0.0490407
ENSMUSG00000111375	5	107437997	107511207	1	Btbd8	0.30693	0.024754
ENSMUSG00000029467	5	122453513	122502225	-1	Atp2a2	0.203284	0.033095
ENSMUSG00000029401	5	124463265	124478366	-1	Rilpl2	-0.367843	0.0489168
ENSMUSG00000061436	6	38694390	38876165	-1	Hipk2	0.52929	0.0355839
ENSMUSG00000005893	6	92091390	92174294	1	Nr2c2	0.400527	0.0042297
ENSMUSG00000057841	6	115805505	115808747	-1	Rpl32	-0.263332	0.0397053
ENSMUSG00000030126	6	116018611	116193486	-1	Tmcc1	-0.206938	0.0391222
ENSMUSG00000047976	6	126640397	126646384	-1	Kcna1	0.67049	0.000826616
ENSMUSG00000030283	6	142821545	142964452	-1	St8sia1	0.27393	0.0290575
ENSMUSG00000053898	7	28825217	28832247	1	Ech1	-0.263208	0.0436696
ENSMUSG00000036634	7	30899176	30914873	-1	Mag	0.496949	0.00916807
ENSMUSG00000003429	7	45122379	45124439	-1	Rps11	-0.266156	0.0271454
ENSMUSG00000055409	7	49974864	50866608	1	Nell1	0.372186	0.00404072
ENSMUSG00000030500	7	51622006	51671119	1	Slc17a6	0.606588	0.0336433
ENSMUSG00000092526	7	55902602	55903311	-1	Gm17907	1.34818	0.0264032
ENSMUSG00000030612	7	78775236	78783531	-1	Mrpl46	-0.337535	0.0441743
ENSMUSG00000008318	7	100845847	100863446	-1	Relt	0.532289	0.0254821
ENSMUSG00000052305	7	103826534	103828096	-1	Hbb-bs	-0.570275	0.00283765
ENSMUSG00000078591	7	123982869	124398989	1	Hs3st4	0.468119	0.010574
ENSMUSG00000030717	7	126623249	126630861	-1	Nupr1	-0.666539	0.00642605
ENSMUSG00000042462	7	127256959	127260709	-1	Dctpp1	-0.49569	0.0335122
ENSMUSG00000055148	8	72319033	72321656	1	Klf2	-0.411586	0.0357545
ENSMUSG00000037103	8	84097072	84104768	-1	Dcaf15	-0.268434	0.0325789
ENSMUSG00000031760	8	94152607	94154146	1	Mt3	-0.241828	0.0168112
ENSMUSG00000031875	8	104339410	104347672	1	Cmtm3	-0.482073	0.0142659
ENSMUSG00000060019	8	106573009	106573350	-1	Gm10073	-0.442081	0.0482176
ENSMUSG00000003316	8	111154421	111259216	-1	Glg1	0.188707	0.0496858
ENSMUSG00000031837	8	119446719	119472640	1	Necab2	-0.340214	0.0372818
ENSMUSG00000006589	8	122574635	122576909	-1	Aprt	-0.353598	0.0262332
ENSMUSG00000032239	9	22411047	22469743	-1	Rp9	-0.31521	0.0436117
ENSMUSG00000049313	9	41964720	42124297	-1	Sorl1	0.244726	0.0138197
ENSMUSG00000066687	9	48654297	48836222	-1	Zbtb16	0.312962	0.0229206
ENSMUSG00000007892	9	61913284	61914542	-1	Rplp1	-0.252796	0.0363121
ENSMUSG00000032388	9	65460947	65488470	1	Spg21	-0.264039	0.0497462
ENSMUSG00000064367	MT	11742	13565	1	mt-Nd5	0.207234	0.0277564
ENSMUSG00000031010	X	13071498	13173328	1	Usp9x	0.229639	0.0344849
ENSMUSG00000096768	Y	90784738	90816465	1	Gm47283	-1.32834	0.00457163

## Sheet: DNA methylation
Supplementary Table 3: List of differential DNA methylation sites in adult male cortex.
BPA v.s. Ctrl. qvalue < 0.05, meth.diff > |10|; n=3
Chr	Start	End	Strand	pvalue	qvalue	meth.diff	Annotation	Ensembl_ID	Gene_Symbol
chr11	88896341	88896340	+	2.38e-59	1.1e-53	-47.3158	Distal Intergenic	ENSMUSG00000087338	Scpep1os
chr16	93705807	93705806	+	6.95e-59	1.61e-53	-65.062	Distal Intergenic	ENSMUSG00000022946	Dop1b
chr16	93705799	93705798	+	1.45e-57	2.24e-52	-63.0729	Distal Intergenic	ENSMUSG00000022946	Dop1b
chr11	88896336	88896335	+	2.61e-57	3.03e-52	-48.7234	Distal Intergenic	ENSMUSG00000087338	Scpep1os
chr11	88896328	88896327	+	2e-56	1.86e-51	-44.6529	Distal Intergenic	ENSMUSG00000087338	Scpep1os
chr16	93705812	93705811	+	7.47e-56	5.78e-51	-64.178	Distal Intergenic	ENSMUSG00000022946	Dop1b
chr16	93705726	93705725	+	7.72e-43	5.12e-38	-57.9887	Distal Intergenic	ENSMUSG00000022946	Dop1b
chr16	93705756	93705755	+	2.89e-42	1.68e-37	-57.1256	Distal Intergenic	ENSMUSG00000022946	Dop1b
chr8	101089777	101089776	+	7e-39	3.61e-34	-31.941	Distal Intergenic	ENSMUSG00000031673	Cdh11
chr16	93705695	93705694	+	1.34e-36	6.2e-32	-70.5987	Distal Intergenic	ENSMUSG00000022946	Dop1b
chr16	93705753	93705752	+	2.24e-35	9.47e-31	-52.8325	Distal Intergenic	ENSMUSG00000022946	Dop1b
chr1	164224435	164224434	-	5.86e-34	2.27e-29	-55.5693	Distal Intergenic	ENSMUSG00000040918	Slc19a2
chr11	88896285	88896284	+	8.95e-34	3.19e-29	-39.7807	Distal Intergenic	ENSMUSG00000087338	Scpep1os
chr1	164224440	164224439	-	1.64e-33	5.44e-29	-55.0626	Distal Intergenic	ENSMUSG00000040918	Slc19a2
chr1	164224448	164224447	-	6.49e-33	2.01e-28	-54.4352	Distal Intergenic	ENSMUSG00000040918	Slc19a2
chr16	93705687	93705686	+	3.29e-32	9.55e-28	-65.7574	Distal Intergenic	ENSMUSG00000022946	Dop1b
chr11	88896375	88896374	+	9.61e-32	2.62e-27	-45.3766	Distal Intergenic	ENSMUSG00000087338	Scpep1os
chr1	164224521	164224520	-	1.58e-31	4.06e-27	-53.4736	Distal Intergenic	ENSMUSG00000040918	Slc19a2
chr16	93705846	93705845	+	2.65e-30	6.46e-26	-62.6864	Distal Intergenic	ENSMUSG00000022946	Dop1b
chr1	164224494	164224493	-	5.24e-30	1.16e-25	-51.338	Distal Intergenic	ENSMUSG00000040918	Slc19a2
chr11	88896216	88896215	+	5.24e-30	1.16e-25	-46.251	Distal Intergenic	ENSMUSG00000087338	Scpep1os
chr1	164224447	164224446	+	1.92e-29	4.05e-25	-53.9936	Distal Intergenic	ENSMUSG00000040918	Slc19a2
chr2	104096129	104096128	-	2.53e-28	5.1e-24	-40.3374	Promoter (<=1kb)	ENSMUSG00000032679	Cd59a
chr1	164224491	164224490	-	4.66e-28	9.01e-24	-49.9781	Distal Intergenic	ENSMUSG00000040918	Slc19a2
chr1	164224434	164224433	+	1.32e-27	2.46e-23	-51.1254	Distal Intergenic	ENSMUSG00000040918	Slc19a2
chr1	164224490	164224489	+	1.12e-26	1.92e-22	-49.5146	Distal Intergenic	ENSMUSG00000040918	Slc19a2
chr1	164224520	164224519	+	1.08e-26	1.92e-22	-49.3421	Distal Intergenic	ENSMUSG00000040918	Slc19a2
chr1	164224493	164224492	+	1.25e-26	2.08e-22	-49.0446	Distal Intergenic	ENSMUSG00000040918	Slc19a2
chr11	88896329	88896328	-	1.87e-26	3e-22	-38.236	Distal Intergenic	ENSMUSG00000087338	Scpep1os
chr11	88896282	88896281	+	8.22e-26	1.27e-21	-37.3297	Distal Intergenic	ENSMUSG00000087338	Scpep1os
chr11	88896255	88896254	+	2.66e-25	3.99e-21	-36.7619	Distal Intergenic	ENSMUSG00000087338	Scpep1os
chr18	30267153	30267152	-	4.75e-24	6.89e-20	-41.3073	Distal Intergenic	ENSMUSG00000033628	Pik3c3
chr11	88896224	88896223	+	5.81e-24	8.17e-20	-42.1039	Distal Intergenic	ENSMUSG00000087338	Scpep1os
chr18	30267140	30267139	-	1.76e-23	2.4e-19	-40.754	Distal Intergenic	ENSMUSG00000033628	Pik3c3
chr11	88896337	88896336	-	4.26e-23	5.65e-19	-36.5698	Distal Intergenic	ENSMUSG00000087338	Scpep1os
chr18	30267152	30267151	+	5.68e-23	7.32e-19	-35.9606	Distal Intergenic	ENSMUSG00000033628	Pik3c3
chr2	104096062	104096061	-	1.7e-22	2.14e-18	-31.9433	Promoter (<=1kb)	ENSMUSG00000032679	Cd59a
chr12	62548815	62548814	-	2.79e-22	3.4e-18	-28.1186	Distal Intergenic	NA	Spanxn4
chr11	88896283	88896282	-	1.44e-21	1.71e-17	-39.7746	Distal Intergenic	ENSMUSG00000087338	Scpep1os
chr1	164224439	164224438	+	3.93e-21	4.56e-17	-47.5924	Distal Intergenic	ENSMUSG00000040918	Slc19a2
chr18	30267145	30267144	-	8.57e-21	9.7e-17	-36.9234	Distal Intergenic	ENSMUSG00000033628	Pik3c3
chr18	30267144	30267143	+	3.75e-20	4.14e-16	-32.3529	Distal Intergenic	ENSMUSG00000033628	Pik3c3
chr18	30267198	30267197	+	7.65e-20	8.06e-16	-31.3433	Distal Intergenic	ENSMUSG00000033628	Pik3c3
chr18	30267139	30267138	+	1.31e-19	1.35e-15	-34.6484	Distal Intergenic	ENSMUSG00000033628	Pik3c3
chr18	30267225	30267224	+	2e-19	2.01e-15	-30.8458	Distal Intergenic	ENSMUSG00000033628	Pik3c3
chr11	88896342	88896341	-	2.84e-19	2.81e-15	-33.9706	Distal Intergenic	ENSMUSG00000087338	Scpep1os
chr2	104096073	104096072	-	5.81e-19	5.62e-15	-30.4786	Promoter (<=1kb)	ENSMUSG00000032679	Cd59a
chr11	88896286	88896285	-	8.84e-19	8.37e-15	-35.3389	Distal Intergenic	ENSMUSG00000087338	Scpep1os
chrX	87255289	87255288	-	3.09e-18	2.82e-14	-34.1831	Intron (ENSMUST00000113966.7/331461, intron 5 of 10)	ENSMUSG00000052372	Il1rapl1
chr11	40909904	40909903	+	9.35e-19	8.68e-15	21.1606	Distal Intergenic	ENSMUSG00000020326	Ccng1
chr1	164224559	164224558	-	7.02e-18	6.26e-14	-55.5065	Distal Intergenic	ENSMUSG00000040918	Slc19a2
chr1	164224401	164224400	-	7.61e-18	6.66e-14	-54.0823	Distal Intergenic	ENSMUSG00000040918	Slc19a2
chr2	104096016	104096015	-	6.16e-17	5.29e-13	-36.8216	Promoter (<=1kb)	ENSMUSG00000032679	Cd59a
chr7	14957525	14957524	-	1.43e-16	1.2e-12	-23.1899	Distal Intergenic	ENSMUSG00000055942	Obox7
chr1	164224400	164224399	+	2.72e-16	2.26e-12	-55.3459	Distal Intergenic	ENSMUSG00000040918	Slc19a2
chr18	30267199	30267198	-	3.36e-16	2.73e-12	-31.4984	Distal Intergenic	ENSMUSG00000033628	Pik3c3
chr1	164224552	164224551	-	3.78e-16	3.02e-12	-52.0077	Distal Intergenic	ENSMUSG00000040918	Slc19a2
chr4	122760710	122760709	-	6.84e-16	5.38e-12	-25.8991	Distal Intergenic	ENSMUSG00000023263	9530002B09Rik
chr1	164224558	164224557	+	1.05e-15	8.11e-12	-53.125	Distal Intergenic	ENSMUSG00000040918	Slc19a2
chr18	30267226	30267225	-	1.17e-15	8.92e-12	-32.6765	Distal Intergenic	ENSMUSG00000033628	Pik3c3
chr2	104096061	104096060	+	1.87e-15	1.4e-11	-27.4775	Promoter (<=1kb)	ENSMUSG00000032679	Cd59a
chr2	104096101	104096100	-	3.49e-15	2.57e-11	-28.6828	Promoter (<=1kb)	ENSMUSG00000032679	Cd59a
chr2	104096128	104096127	+	4.43e-15	3.21e-11	-31.2029	Promoter (<=1kb)	ENSMUSG00000032679	Cd59a
chr9	36382580	36382579	+	9.39e-15	6.71e-11	-29.4699	Distal Intergenic	ENSMUSG00000023093	Pate12
chr2	104096167	104096166	-	1.37e-14	9.63e-11	-35.2006	Promoter (<=1kb)	ENSMUSG00000032679	Cd59a
chr11	88896217	88896216	-	1.61e-14	1.1e-10	-38.0543	Distal Intergenic	ENSMUSG00000087338	Scpep1os
chr11	88896256	88896255	-	1.9e-14	1.28e-10	-33.4076	Distal Intergenic	ENSMUSG00000087338	Scpep1os
chr2	104096072	104096071	+	2.23e-14	1.48e-10	-28.5453	Promoter (<=1kb)	ENSMUSG00000032679	Cd59a
chr11	88896376	88896375	-	3.03e-14	1.92e-10	-38.1914	Distal Intergenic	ENSMUSG00000087338	Scpep1os
chr11	88896225	88896224	-	4.89e-14	3.02e-10	-40.0688	Distal Intergenic	ENSMUSG00000087338	Scpep1os
chr4	122760739	122760738	+	2.34e-14	1.53e-10	-18.8406	Distal Intergenic	ENSMUSG00000023263	9530002B09Rik
chr4	122760736	122760735	-	2.73e-14	1.76e-10	-18.2776	Distal Intergenic	ENSMUSG00000023263	9530002B09Rik
chr1	164224551	164224550	+	1.07e-13	6.27e-10	-51.2019	Distal Intergenic	ENSMUSG00000040918	Slc19a2
chr5	143157578	143157577	-	1.49e-13	8.62e-10	-26.7589	Distal Intergenic	ENSMUSG00000104529	Rbakdn
chr7	75361318	75361317	+	2.94e-13	1.58e-09	-42.507	Distal Intergenic	ENSMUSG00000053025	Sv2b
chr17	29326292	29326291	-	2.97e-13	1.58e-09	-23.5294	Exon (ENSMUST00000234782.1/74116, exon 4 of 6)	ENSMUSG00000024011	Pi16
chr12	69547490	69547489	-	6.08e-14	3.66e-10	-12.9031	Distal Intergenic	ENSMUSG00000049882	Vcpkmt
chr6	67595076	67595075	+	7.73e-14	4.6e-10	20.6627	Distal Intergenic	NA	4930515G16Rik
chr2	104096100	104096099	+	3.08e-13	1.62e-09	-29.1623	Promoter (<=1kb)	ENSMUSG00000032679	Cd59a
chr18	30267265	30267264	-	5.07e-13	2.61e-09	-41.7044	Exon (ENSMUST00000234467.1/ENSMUST00000234467.1, exon 1 of 2)	ENSMUSG00000033628	Pik3c3
chr18	30267106	30267105	-	5.41e-13	2.76e-09	-41.9274	Distal Intergenic	ENSMUSG00000033628	Pik3c3
chr6	21027146	21027145	-	2.41e-13	1.33e-09	13.508	Distal Intergenic	ENSMUSG00000060882	Kcnd2
chr12	69547489	69547488	+	2.49e-13	1.36e-09	-13.3571	Distal Intergenic	ENSMUSG00000049882	Vcpkmt
chr5	117411134	117411133	+	7.34e-13	3.66e-09	-25.5489	Promoter (2-3kb)	ENSMUSG00000061578	Ksr2
chr18	30267264	30267263	+	9.88e-13	4.82e-09	-36.8932	Exon (ENSMUST00000234467.1/ENSMUST00000234467.1, exon 1 of 2)	ENSMUSG00000033628	Pik3c3
chr8	48232152	48232151	+	1.51e-12	7.16e-09	-26.0946	Intron (ENSMUST00000033965.13/23965, intron 27 of 28)	ENSMUSG00000031561	Tenm3
chr6	144890512	144890511	+	4.94e-13	2.57e-09	16.5266	Distal Intergenic	ENSMUSG00000041540	Sox5
chr18	30267257	30267256	-	2.3e-12	1.08e-08	-40.7801	Exon (ENSMUST00000234467.1/ENSMUST00000234467.1, exon 1 of 2)	ENSMUSG00000033628	Pik3c3
chr5	65036838	65036837	-	2.92e-12	1.34e-08	-20.619	Intron (ENSMUST00000031080.14/68303, intron 12 of 13)	ENSMUSG00000037913	Tmem156
chr13	30484502	30484501	+	5.05e-12	2.19e-08	-24.8945	Distal Intergenic	ENSMUSG00000038462	Uqcrfs1
chr4	122760709	122760708	+	5.03e-12	2.19e-08	-24.5775	Distal Intergenic	ENSMUSG00000023263	9530002B09Rik
chr5	65036963	65036962	-	2.59e-11	9.33e-08	-19.8707	Intron (ENSMUST00000031080.14/68303, intron 12 of 13)	ENSMUSG00000037913	Tmem156
chr12	52207364	52207363	-	7.13e-20	7.69e-16	-18.1551	Intron (ENSMUST00000040090.15/76826, intron 6 of 10)	ENSMUSG00000035142	Nubpl
chr17	34838156	34838155	-	3.21e-12	1.46e-08	-17.7681	Promoter (<=1kb)	ENSMUSG00000040482	Dxo
chr4	10735100	10735099	+	3.29e-12	1.47e-08	-17.3244	Intron (ENSMUST00000145856.1/73624, intron 1 of 3)	ENSMUSG00000086080	1700123O12Rik
chr8	120251189	120251188	+	9.77e-12	3.94e-08	-17.1161	Intron (ENSMUST00000127664.1/108148, intron 1 of 15)	ENSMUSG00000031822	Gse1
chr16	92606022	92606021	+	6.41e-12	2.69e-08	-15.2473	Exon (ENSMUST00000023673.13/12394, exon 8 of 8)	ENSMUSG00000022952	Runx1
chr9	55016027	55016026	-	2.49e-11	9.08e-08	-15.0336	Exon (ENSMUST00000034851.6/110834, exon 5 of 6)	ENSMUSG00000032303	Chrna3
chr4	141442189	141442188	-	1.12e-12	5.4e-09	-14.9096	Promoter (2-3kb)	ENSMUSG00000006215	Zbtb17
chr12	52207620	52207619	-	3.35e-12	1.48e-08	-11.6635	Intron (ENSMUST00000040090.15/76826, intron 6 of 10)	ENSMUSG00000035142	Nubpl
chr4	122760740	122760739	-	3.26e-12	1.47e-08	-13.814	Distal Intergenic	ENSMUSG00000023263	9530002B09Rik
chr12	16570624	16570623	-	2.18e-11	8.22e-08	-11.4036	Intron (ENSMUST00000067124.5/14245, intron 6 of 20)	ENSMUSG00000020593	Lpin1
chr9	36382677	36382676	-	5.96e-12	2.54e-08	-20.4918	Distal Intergenic	ENSMUSG00000023093	Pate12
chr15	99802518	99802517	-	8.62e-12	3.54e-08	-25.4719	Promoter (<=1kb)	ENSMUSG00000023022	Lima1
chr14	34083810	34083809	+	5.62e-13	2.83e-09	12.1171	Promoter (2-3kb)	ENSMUSG00000021950	Anxa8
chr12	69547562	69547561	+	1.29e-11	5.12e-08	-20.1682	Distal Intergenic	ENSMUSG00000049882	Vcpkmt
chr4	53714168	53714167	+	2.47e-12	1.15e-08	13.7255	Promoter (<=1kb)	ENSMUSG00000028414	Fktn
chr7	14957660	14957659	-	6.45e-12	2.69e-08	-16.5649	Distal Intergenic	ENSMUSG00000055942	Obox7
chr8	110790512	110790511	-	5.98e-14	3.65e-10	14.7982	Promoter (<=1kb)	ENSMUSG00000031750	Il34
chr3	10846753	10846752	-	8.71e-12	3.54e-08	-10.694	Distal Intergenic	ENSMUSG00000027534	Snx16
chr4	53714093	53714092	+	1.68e-13	9.61e-10	15.1961	Promoter (<=1kb)	ENSMUSG00000028414	Fktn
chr12	106302367	106302366	-	1e-11	4.01e-08	26.3178	Distal Intergenic	ENSMUSG00000092066	1700121N20Rik
chr9	36382581	36382580	-	2.18e-11	8.22e-08	-22.0499	Distal Intergenic	ENSMUSG00000023093	Pate12
chr2	150101481	150101480	-	1.49e-11	5.86e-08	-12.8327	Distal Intergenic	ENSMUSG00000068134	Zfp120
chr4	135703539	135703538	+	3.88e-14	2.43e-10	15.6849	Intron (ENSMUST00000074408.6/242700, intron 4 of 6)	ENSMUSG00000062157	Ifnlr1
chr1	118115103	118115102	-	2.13e-11	8.15e-08	13.99	Distal Intergenic	ENSMUSG00000026374	Tsn
chr15	52125682	52125681	+	2.13e-11	8.15e-08	24.3607	Distal Intergenic	ENSMUSG00000068522	Aard
chr5	120606638	120606637	+	5.42e-12	2.33e-08	19.0503	Exon (ENSMUST00000069259.8/75732, exon 5 of 5)	ENSMUSG00000029600	Rita1
chr18	30267256	30267255	+	2.37e-11	8.8e-08	-33.0097	Exon (ENSMUST00000234467.1/ENSMUST00000234467.1, exon 1 of 2)	ENSMUSG00000033628	Pik3c3
chr1	4187805	4187804	-	1.88e-11	7.35e-08	20.1799	Intron (ENSMUST00000208660.1/19888, intron 17 of 29)	ENSMUSG00000025900	Rp1
chr2	74915872	74915871	-	2.39e-11	8.8e-08	-10.3379	Distal Intergenic	ENSMUSG00000027099	Mtx2
chr3	95428023	95428022	-	1.45e-14	1e-10	26.6121	Promoter (<=1kb)	NA	Gm4349
chr11	114198960	114198959	+	2.59e-11	9.33e-08	26.8191	Promoter (<=1kb)	ENSMUSG00000078600	1700092K14Rik
chr6	129856997	129856996	+	1.48e-12	7.09e-09	28.6102	Intron (ENSMUST00000014687.10/170733, intron 6 of 7)	ENSMUSG00000014543	Klra17
chr3	54590203	54590202	-	2.67e-11	9.45e-08	-34.3311	Distal Intergenic	ENSMUSG00000027751	Supt20
chr2	82330081	82330080	-	3.17e-11	1.12e-07	-17.7164	Distal Intergenic	ENSMUSG00000087061	A130030D18Rik
chr11	114198922	114198921	+	3.49e-11	1.22e-07	27.4849	Promoter (<=1kb)	ENSMUSG00000078600	1700092K14Rik
chr3	51803543	51803542	+	3.83e-11	1.33e-07	-21.164	Intron (ENSMUST00000121440.3/433586, intron 2 of 4)	ENSMUSG00000061143	Maml3
chr18	30267105	30267104	+	4.31e-11	1.48e-07	-32.6733	Distal Intergenic	ENSMUSG00000033628	Pik3c3
chr1	77256650	77256649	-	4.47e-11	1.52e-07	24.4579	Distal Intergenic	ENSMUSG00000026235	Epha4
chr15	6883406	6883405	-	4.82e-11	1.62e-07	24.3641	Distal Intergenic	ENSMUSG00000022146	Osmr
chr9	36382562	36382561	-	5.83e-11	1.94e-07	-24.3112	Distal Intergenic	ENSMUSG00000023093	Pate12
chr12	20699531	20699530	+	6.01e-11	1.99e-07	-12.2938	Distal Intergenic	ENSMUSG00000099759	1700030C10Rik
chr10	46209286	46209285	+	6.27e-11	2.05e-07	11.6381	Distal Intergenic	ENSMUSG00000110874	D030045P18Rik
chr6	122227551	122227550	-	6.86e-11	2.23e-07	-14.5455	Promoter (1-2kb)	ENSMUSG00000101397	Mug-ps1
chr3	78513951	78513950	+	6.92e-11	2.23e-07	14.8985	Distal Intergenic	ENSMUSG00000062232	Rapgef2
chr1	74857417	74857416	-	7.13e-11	2.28e-07	18.7354	Promoter (2-3kb)	ENSMUSG00000090071	Cdk5r2
chr17	46910690	46910689	+	7.78e-11	2.47e-07	10.9692	Promoter (<=1kb)	ENSMUSG00000023978	Prph2
chr9	122903238	122903237	-	7.89e-11	2.49e-07	19.4046	Promoter (<=1kb)	NA	Zfp660
chr12	33271859	33271858	+	8.81e-11	2.73e-07	-10.4416	Intron (ENSMUST00000146040.8/380753, intron 3 of 12)	ENSMUSG00000020564	Atxn7l1
chr12	72084674	72084673	+	8.8e-11	2.73e-07	15.3236	Promoter (<=1kb)	ENSMUSG00000019718	L3hypdh
chr12	20699644	20699643	-	8.98e-11	2.76e-07	-17.1983	Distal Intergenic	ENSMUSG00000099759	1700030C10Rik
chr2	100116361	100116360	+	9.18e-11	2.8e-07	-13.2872	Distal Intergenic	ENSMUSG00000027165	B230118H07Rik
chr1	133241190	133241189	-	9.74e-11	2.95e-07	22.131	Intron (ENSMUST00000212252.1/240753, intron 3 of 9)	ENSMUSG00000041757	Plekha6
chr11	103333975	103333974	+	9.88e-11	2.98e-07	-26.3358	Promoter (<=1kb)	ENSMUSG00000034255	Arhgap27
chr4	115388109	115388108	-	1.01e-10	3.01e-07	26.4	Distal Intergenic	ENSMUSG00000078597	Cyp4a12b
chr11	95897131	95897130	+	1.08e-10	3.22e-07	17.5104	Intron (ENSMUST00000038343.6/14422, intron 1 of 10)	ENSMUSG00000013418	B4galnt2
chr3	95427936	95427935	-	1.12e-10	3.3e-07	20.1311	Promoter (<=1kb)	NA	Gm4349
chr15	103314066	103314065	+	1.17e-10	3.44e-07	-23.8803	3' UTR	ENSMUSG00000063234	Gpr84
chr11	102039772	102039771	+	1.24e-10	3.62e-07	15.593	Promoter (1-2kb)	ENSMUSG00000017309	Cd300lg
chr19	6830408	6830407	+	1.31e-10	3.79e-07	22.2177	Promoter (<=1kb)	ENSMUSG00000104884	Mir5046
chr14	35275271	35275270	-	1.35e-10	3.88e-07	11.1217	Intron (ENSMUST00000043349.6/14803, intron 5 of 15)	ENSMUSG00000041078	Grid1
chr9	36382588	36382587	-	1.35e-10	3.88e-07	-16.8509	Distal Intergenic	ENSMUSG00000023093	Pate12
chr12	71342533	71342532	+	1.44e-10	4.1e-07	36.2584	Exon (ENSMUST00000221224.1/ENSMUST00000221224.1, exon 3 of 3)	ENSMUSG00000044548	Dact1
chr7	58038202	58038201	-	1.49e-10	4.2e-07	12.601	Distal Intergenic	ENSMUSG00000033676	Gabrb3
chr7	100931334	100931333	-	1.57e-10	4.36e-07	13.4817	Promoter (<=1kb)	ENSMUSG00000032875	Arhgef17
chr6	30980222	30980221	+	1.57e-10	4.36e-07	13.1617	Distal Intergenic	ENSMUSG00000073209	Klf14
chr5	124599182	124599181	-	1.59e-10	4.38e-07	17.8019	Promoter (<=1kb)	ENSMUSG00000029386	Tctn2
chr9	36382565	36382564	-	1.68e-10	4.59e-07	-17.5031	Distal Intergenic	ENSMUSG00000023093	Pate12
chr8	120251195	120251194	+	1.72e-10	4.65e-07	-14.1524	Intron (ENSMUST00000127664.1/108148, intron 1 of 15)	ENSMUSG00000031822	Gse1
chr6	131856934	131856933	-	1.74e-10	4.69e-07	16.7312	Distal Intergenic	ENSMUSG00000063478	Tas2r114
chr2	168556520	168556519	-	1.98e-10	5.31e-07	-18.3872	Intron (ENSMUST00000074618.9/18019, intron 3 of 9)	ENSMUSG00000027544	Nfatc2
chr15	97253738	97253737	-	2.15e-10	5.71e-07	-40.293	Intron (ENSMUST00000059433.7/239647, intron 1 of 5)	ENSMUSG00000044250	Pced1b
chr7	14957455	14957454	+	2.45e-10	6.46e-07	-15.0951	Distal Intergenic	ENSMUSG00000055942	Obox7
chr9	7300977	7300976	+	2.47e-10	6.46e-07	-15.0594	Distal Intergenic	ENSMUSG00000050578	Mmp13
chr15	24411769	24411768	+	2.56e-10	6.67e-07	14.2613	Distal Intergenic	ENSMUSG00000045763	Basp1
chr4	122760798	122760797	+	2.74e-10	7.11e-07	-13.9723	Distal Intergenic	ENSMUSG00000023263	9530002B09Rik
chr7	121393181	121393180	-	2.76e-10	7.12e-07	22.4084	Promoter (<=1kb)	ENSMUSG00000046321	Hs3st2
chr7	130012158	130012157	+	2.99e-10	7.62e-07	-16.0836	Distal Intergenic	ENSMUSG00000108504	Gm4265
chr1	182546691	182546690	+	3.18e-10	8.02e-07	10.198	Exon (ENSMUST00000193422.1/ENSMUST00000193422.1, exon 1 of 1)	ENSMUSG00000038599	Capn8
chr2	165867075	165867074	+	3.25e-10	8.14e-07	-21.334	Intron (ENSMUST00000177633.7/228880, intron 2 of 22)	ENSMUSG00000039671	Zmynd8
chr14	121787334	121787333	+	3.3e-10	8.18e-07	-13.0751	Intron (ENSMUST00000100299.10/105445, intron 1 of 52)	ENSMUSG00000025558	Dock9
chr4	106799907	106799906	-	3.28e-10	8.18e-07	-17.5699	Promoter (<=1kb)	ENSMUSG00000034853	Acot11
chr4	45400007	45400006	-	3.35e-10	8.27e-07	10.2212	Exon (ENSMUST00000107796.7/230125, exon 3 of 3)	ENSMUSG00000045973	Slc25a51
chr14	93049942	93049941	+	3.55e-10	8.71e-07	11.4589	Intron (ENSMUST00000195826.5/211712, intron 4 of 4)	ENSMUSG00000055421	Pcdh9
chr5	65036890	65036889	-	3.79e-10	9.2e-07	-19.6745	Intron (ENSMUST00000031080.14/68303, intron 12 of 13)	ENSMUSG00000037913	Tmem156
chr11	103333960	103333959	+	3.94e-10	9.52e-07	-22.0658	Promoter (<=1kb)	ENSMUSG00000034255	Arhgap27
chr12	110593317	110593316	-	3.97e-10	9.55e-07	11.7515	Promoter (2-3kb)	NA	B930059L03Rik
chr6	88140569	88140568	-	4.05e-10	9.68e-07	18.6218	Distal Intergenic	ENSMUSG00000099095	Mir6376
chr16	61115624	61115623	+	4.63e-10	1.09e-06	-17.1064	Distal Intergenic	ENSMUSG00000055540	Epha6
chr19	9754081	9754080	-	4.83e-10	1.13e-06	15.5261	Distal Intergenic	ENSMUSG00000024660	Incenp
chr3	95428007	95428006	-	4.89e-10	1.14e-06	20.9637	Promoter (<=1kb)	NA	Gm4349
chr2	165510264	165510263	-	5.13e-10	1.18e-06	26.5728	Promoter (1-2kb)	ENSMUSG00000027661	Slc2a10
chr19	42509349	42509348	+	5.18e-10	1.19e-06	-15.4918	Distal Intergenic	ENSMUSG00000025184	R3hcc1l
chr2	165867160	165867159	+	5.57e-10	1.27e-06	-25.687	Intron (ENSMUST00000177633.7/228880, intron 2 of 22)	ENSMUSG00000039671	Zmynd8
chr12	69547476	69547475	+	5.71e-10	1.3e-06	-11.1075	Distal Intergenic	ENSMUSG00000049882	Vcpkmt
chr2	71551401	71551400	+	5.75e-10	1.3e-06	15.9898	Distal Intergenic	ENSMUSG00000023391	Dlx2
chr1	36507165	36507164	+	5.82e-10	1.31e-06	33.0173	3' UTR	ENSMUSG00000001138	Cnnm3
chr4	53714132	53714131	-	5.88e-10	1.32e-06	13.3333	Promoter (<=1kb)	ENSMUSG00000028414	Fktn
chr8	105374853	105374852	+	6.18e-10	1.38e-06	-19.0734	Promoter (<=1kb)	ENSMUSG00000014782	Plekhg4
chr19	35904892	35904891	+	6.43e-10	1.43e-06	-24.6671	Intron (ENSMUST00000236698.1/329056, intron 2 of 5)	ENSMUSG00000094707	A830019P07Rik
chr11	120603411	120603410	+	6.51e-10	1.44e-06	-23.3393	Promoter (<=1kb)	ENSMUSG00000025135	Anapc11
chr1	106758728	106758727	-	6.61e-10	1.45e-06	20.5391	Promoter (<=1kb)	ENSMUSG00000009905	Kdsr
chr10	7047673	7047672	+	6.9e-10	1.49e-06	14.7507	Intron (ENSMUST00000086896.9/320495, intron 1 of 8)	ENSMUSG00000064065	Ipcef1
chr11	40909905	40909904	-	6.91e-10	1.49e-06	13.1333	Distal Intergenic	ENSMUSG00000020326	Ccng1
chr5	114422543	114422542	-	6.85e-10	1.49e-06	21.0897	Distal Intergenic	ENSMUSG00000098731	Mir7027
chr2	97838397	97838396	+	7.18e-10	1.54e-06	13.07	Distal Intergenic	ENSMUSG00000050587	Lrrc4c
chr5	66602971	66602970	-	7.23e-10	1.55e-06	16.4103	Intron (ENSMUST00000162366.7/11787, intron 1 of 15)	ENSMUSG00000029207	Apbb2
chr4	151474535	151474534	-	7.51e-10	1.59e-06	12.4461	Intron (ENSMUST00000169423.8/100072, intron 4 of 24)	ENSMUSG00000014592	Camta1
chr8	119600686	119600685	+	7.84e-10	1.65e-06	15.7575	Promoter (<=1kb)	ENSMUSG00000031832	Taf1c
chr2	36004604	36004603	+	7.89e-10	1.66e-06	51.8817	Distal Intergenic	ENSMUSG00000026885	Ttll11
chr16	37116015	37116014	+	7.98e-10	1.66e-06	-14.5695	Exon (ENSMUST00000114787.7/207227, exon 27 of 28)	ENSMUSG00000034206	Polq
chr19	37251224	37251223	+	8.58e-10	1.78e-06	-12.1843	Distal Intergenic	ENSMUSG00000023307	2023-03-05
chr13	26148612	26148611	-	1e-09	2.07e-06	18.4786	Distal Intergenic	ENSMUSG00000086531	Gm11351
chrX	116205446	116205445	+	1.08e-09	2.21e-06	13.5458	Distal Intergenic	ENSMUSG00000072995	Cpxcr1
chr7	45617457	45617456	-	1.1e-09	2.23e-06	-14.4796	Promoter (<=1kb)	ENSMUSG00000008461	Fut1
chr3	95427944	95427943	-	1.16e-09	2.33e-06	19.3452	Promoter (<=1kb)	NA	Gm4349
chr9	69107793	69107792	-	1.18e-09	2.36e-06	-16.4413	Intron (ENSMUST00000034766.13/19883, intron 1 of 10)	ENSMUSG00000032238	Rora
chr3	95428043	95428042	-	1.19e-09	2.38e-06	19.6376	Promoter (<=1kb)	NA	Gm4349
chr6	72869616	72869615	-	1.27e-09	2.53e-06	-19.8866	Intron (ENSMUST00000068697.10/74287, intron 1 of 6)	ENSMUSG00000055239	Kcmf1
chr2	104096166	104096165	+	1.28e-09	2.54e-06	-30.6963	Promoter (<=1kb)	ENSMUSG00000032679	Cd59a
chr1	75344587	75344586	+	1.29e-09	2.54e-06	21.3665	Distal Intergenic	ENSMUSG00000026208	Des
chrX	102861359	102861358	-	1.3e-09	2.55e-06	-17.4249	Intron (ENSMUST00000048061.12/73300, intron 4 of 6)	ENSMUSG00000032894	1700031F05Rik
chr16	22844441	22844440	-	1.31e-09	2.57e-06	10.2597	Promoter (<=1kb)	ENSMUSG00000004462	Tbccd1
chr11	115872240	115872239	-	1.36e-09	2.63e-06	14.2445	Intron (ENSMUST00000093911.10/ENSMUST00000093911.10, intron 19 of 63)	ENSMUSG00000020782	Llgl2
chr18	37747984	37747983	-	1.36e-09	2.63e-06	16.7092	Promoter (<=1kb)	ENSMUSG00000102222	Pcdhga10
chr18	37807581	37807580	-	1.35e-09	2.63e-06	16.1312	Promoter (1-2kb)	ENSMUSG00000102918	Pcdhgc3
chr4	150889821	150889820	-	1.37e-09	2.63e-06	-21.3232	Distal Intergenic	ENSMUSG00000028964	Park7
chr1	90520581	90520580	-	1.37e-09	2.64e-06	17.2357	Exon (ENSMUST00000192105.1/ENSMUST00000192105.1, exon 1 of 1)	ENSMUSG00000034432	Cops8
chr12	52207415	52207414	+	1.39e-09	2.65e-06	-15.8824	Intron (ENSMUST00000040090.15/76826, intron 6 of 10)	ENSMUSG00000035142	Nubpl
chr10	98967481	98967480	+	1.4e-09	2.65e-06	-18.7666	Intron (ENSMUST00000219557.1/67972, intron 1 of 3)	ENSMUSG00000019943	Atp2b1
chr16	95436935	95436934	+	1.5e-09	2.82e-06	-18.1074	Intron (ENSMUST00000233881.1/13876, intron 2 of 10)	ENSMUSG00000040732	Erg
chr12	106302440	106302439	-	1.51e-09	2.84e-06	21.5064	Distal Intergenic	ENSMUSG00000092066	1700121N20Rik
chr4	53714161	53714160	+	1.54e-09	2.87e-06	12.9123	Promoter (<=1kb)	ENSMUSG00000028414	Fktn
chr14	118103279	118103278	-	1.55e-09	2.87e-06	-23.7202	Distal Intergenic	ENSMUSG00000022130	Tgds
chr2	100116362	100116361	-	1.56e-09	2.88e-06	-11.2973	Distal Intergenic	ENSMUSG00000027165	B230118H07Rik
chr4	53714097	53714096	+	1.58e-09	2.91e-06	13.167	Promoter (<=1kb)	ENSMUSG00000028414	Fktn
chr17	19892017	19892016	+	1.6e-09	2.93e-06	14.5402	Distal Intergenic	ENSMUSG00000091771	Vmn2r103
chr17	91359471	91359470	-	1.65e-09	3.01e-06	22.3684	Distal Intergenic	ENSMUSG00000024109	Nrxn1
chr4	53714133	53714132	+	1.66e-09	3.02e-06	13.0355	Promoter (<=1kb)	ENSMUSG00000028414	Fktn
chr7	127904958	127904957	+	1.68e-09	3.04e-06	17.2249	Promoter (<=1kb)	ENSMUSG00000030802	Bckdk
chr5	33695862	33695861	+	1.7e-09	3.08e-06	-26.6141	Distal Intergenic	ENSMUSG00000054252	Fgfr3
chr9	87487741	87487740	-	1.81e-09	3.24e-06	-10.7276	Distal Intergenic	ENSMUSG00000056919	Cep162
chr11	61685104	61685103	+	1.86e-09	3.31e-06	-25.6907	Promoter (<=1kb)	ENSMUSG00000042377	Fam83g
chr5	111929147	111929146	-	1.87e-09	3.32e-06	-11.2936	Distal Intergenic	ENSMUSG00000085271	E130006D01Rik
chr5	109146295	109146294	+	1.88e-09	3.33e-06	12.8963	Distal Intergenic	ENSMUSG00000091635	Vmn2r13
chr5	144845622	144845621	-	1.93e-09	3.38e-06	-27.0086	Intron (ENSMUST00000100467.9/100683, intron 64 of 70)	ENSMUSG00000045482	Trrap
chr2	18642029	18642028	-	1.94e-09	3.38e-06	13.9696	Exon (ENSMUST00000117996.1/ENSMUST00000117996.1, exon 1 of 1)	ENSMUSG00000051154	Commd3
chrY	37453031	37453030	-	2.04e-09	3.55e-06	21.6383	Distal Intergenic	ENSMUSG00000093950	Gm20823
chr12	17176703	17176702	-	2.08e-09	3.6e-06	-10.7735	Promoter (<=1kb)	ENSMUSG00000051726	Kcnf1
chr10	42582271	42582270	-	2.14e-09	3.69e-06	-16.0806	Promoter (1-2kb)	ENSMUSG00000019803	Nr2e1
chr11	100697045	100697044	-	2.19e-09	3.75e-06	-10.7424	Promoter (<=1kb)	ENSMUSG00000017830	Dhx58
chr13	97252643	97252642	+	2.2e-09	3.75e-06	25.4389	3' UTR	ENSMUSG00000041773	Enc1
chr3	95427934	95427933	-	2.24e-09	3.81e-06	19.7224	Promoter (<=1kb)	NA	Gm4349
chr11	6006424	6006423	-	2.26e-09	3.82e-06	-25.3916	Intron (ENSMUST00000109813.8/12323, intron 3 of 20)	ENSMUSG00000057897	Camk2b
chr4	155907518	155907517	-	2.32e-09	3.92e-06	-17.7847	Promoter (2-3kb)	ENSMUSG00000029033	Acap3
chr4	53714119	53714118	+	2.4e-09	4.01e-06	12.8289	Promoter (<=1kb)	ENSMUSG00000028414	Fktn
chr1	176033749	176033748	-	2.53e-09	4.15e-06	23.1665	Intron (ENSMUST00000065967.13/319455, intron 5 of 9)	ENSMUSG00000104158	Becn2
chr5	24501429	24501428	-	2.55e-09	4.15e-06	-10.6175	Exon (ENSMUST00000024123.8/213990, exon 18 of 18)	ENSMUSG00000023353	Agap3
chr11	116990090	116990089	-	2.53e-09	4.15e-06	-13.772	Distal Intergenic	ENSMUSG00000043857	Mgat5b
chr16	3334121	3334120	-	2.66e-09	4.29e-06	-18.3659	Distal Intergenic	ENSMUSG00000051003	Olfr161
chr15	58942730	58942729	-	2.73e-09	4.36e-06	29.6206	3' UTR	ENSMUSG00000022354	Ndufb9
chr9	65238455	65238454	-	2.73e-09	4.36e-06	19.5517	3' UTR	ENSMUSG00000032392	Parp16
chr8	123325346	123325345	-	2.74e-09	4.37e-06	20.8978	Intron (ENSMUST00000127664.1/108148, intron 1 of 15)	ENSMUSG00000032815	Fanca
chr5	121828524	121828523	+	2.77e-09	4.38e-06	21.1353	Exon (ENSMUST00000136960.7/16923, exon 2 of 7)	ENSMUSG00000042594	Sh2b3
chr11	50622617	50622616	+	2.81e-09	4.43e-06	13.9315	Intron (ENSMUST00000142118.2/216725, intron 2 of 20)	ENSMUSG00000036545	Adamts2
chr6	146613180	146613179	-	2.81e-09	4.43e-06	-10.1639	Intron (ENSMUST00000037709.15/67623, intron 7 of 11)	ENSMUSG00000040234	Tm7sf3
chr1	133886906	133886905	+	2.85e-09	4.45e-06	21.7865	Distal Intergenic	ENSMUSG00000010311	Optc
chr8	67800278	67800277	+	2.93e-09	4.56e-06	23.7241	Intron (ENSMUST00000038959.15/234353, intron 8 of 14)	ENSMUSG00000030465	Psd3
chr1	24176259	24176258	-	3.03e-09	4.7e-06	29.6296	Promoter (1-2kb)	ENSMUSG00000026147	Col9a1
chr17	87306896	87306895	+	3.11e-09	4.8e-06	24.1953	Promoter (2-3kb)	ENSMUSG00000036918	Ttc7
chr15	93399338	93399337	+	3.12e-09	4.81e-06	-17.3654	Promoter (<=1kb)	ENSMUSG00000036167	Pphln1
chr10	61591683	61591682	-	3.35e-09	5.15e-06	16.5557	Exon (ENSMUST00000186283.1/ENSMUST00000186283.1, exon 1 of 1)	ENSMUSG00000020090	Npffr1
chr2	58116255	58116254	-	3.4e-09	5.2e-06	-12.4295	Distal Intergenic	ENSMUSG00000026832	Cytip
chr5	42704515	42704514	-	3.47e-09	5.29e-06	10.3672	Distal Intergenic	ENSMUSG00000039782	Cpeb2
chr3	143797158	143797157	+	3.49e-09	5.31e-06	-21.7618	Intron (ENSMUST00000200176.1/ENSMUST00000200176.1, intron 1 of 5)	ENSMUSG00000105279	Gm6260
chr10	99084970	99084969	+	3.59e-09	5.43e-06	-13.2276	Distal Intergenic	ENSMUSG00000019952	Poc1b
chr6	13703832	13703831	-	3.62e-09	5.45e-06	12.5561	Distal Intergenic	ENSMUSG00000042742	Bmt2
chr4	53714123	53714122	+	3.72e-09	5.58e-06	12.5458	Promoter (<=1kb)	ENSMUSG00000028414	Fktn
chrX	101696649	101696648	+	3.76e-09	5.63e-06	-13.0045	Distal Intergenic	ENSMUSG00000050232	Cxcr3
chr10	82083301	82083300	-	3.78e-09	5.64e-06	11.4991	Distal Intergenic	ENSMUSG00000061371	Zfp873
chr1	191342412	191342411	-	3.8e-09	5.66e-06	15.614	Intron (ENSMUST00000027940.5/66950, intron 4 of 7)	ENSMUSG00000026626	Ppp2r5a
chr11	58706829	58706828	+	3.89e-09	5.77e-06	-13.491	Distal Intergenic	ENSMUSG00000064044	Olfr319
chr8	27022816	27022815	-	3.91e-09	5.78e-06	32.8146	Promoter (<=1kb)	ENSMUSG00000031483	Erlin2
chr10	68498519	68498518	+	3.93e-09	5.78e-06	-18.8679	Intron (ENSMUST00000020103.8/73287, intron 5 of 7)	ENSMUSG00000019945	Cabcoco1
chr4	53714094	53714093	-	4.01e-09	5.87e-06	12.0805	Promoter (<=1kb)	ENSMUSG00000028414	Fktn
chr12	52207433	52207432	+	4.16e-09	6.06e-06	-15.8345	Intron (ENSMUST00000040090.15/76826, intron 6 of 10)	ENSMUSG00000035142	Nubpl
chr12	91943602	91943601	+	4.18e-09	6.06e-06	14.7704	Distal Intergenic	ENSMUSG00000020964	Sel1l
chrX	4339004	4339003	-	4.21e-09	6.08e-06	21.7017	Distal Intergenic	ENSMUSG00000094273	Btbd35f17
chr11	103333920	103333919	+	4.27e-09	6.16e-06	-24.8369	Promoter (<=1kb)	ENSMUSG00000034255	Arhgap27
chr10	126584890	126584889	-	4.42e-09	6.31e-06	35.5769	Distal Intergenic	ENSMUSG00000098756	Mir378d
chr17	4403795	4403794	-	4.42e-09	6.31e-06	21.1538	Distal Intergenic	ENSMUSG00000116767	4930517M08Rik
chr4	53714162	53714161	-	4.44e-09	6.32e-06	12.0805	Promoter (<=1kb)	ENSMUSG00000028414	Fktn
chr13	99153097	99153096	-	4.49e-09	6.35e-06	15.6552	Distal Intergenic	ENSMUSG00000050919	Zfp366
chr2	82330080	82330079	+	4.57e-09	6.42e-06	-16.5519	Distal Intergenic	ENSMUSG00000087061	A130030D18Rik
chrX	24696433	24696432	-	4.6e-09	6.45e-06	11.7647	Distal Intergenic	ENSMUSG00000093923	Gm5935
chr4	53714120	53714119	-	4.67e-09	6.53e-06	12.0805	Promoter (<=1kb)	ENSMUSG00000028414	Fktn
chr3	95427995	95427994	-	4.74e-09	6.6e-06	16.6777	Promoter (<=1kb)	NA	Gm4349
chr1	180357130	180357129	-	4.87e-09	6.75e-06	21.6643	Intron (ENSMUST00000070181.6/320404, intron 2 of 7)	ENSMUSG00000038855	Itpkb
chr8	15028183	15028182	+	4.99e-09	6.88e-06	-14.1935	Exon (ENSMUST00000069399.6/74901, exon 2 of 2)	ENSMUSG00000055675	Kbtbd11
chr4	53714126	53714125	+	5.01e-09	6.9e-06	13.9135	Promoter (<=1kb)	ENSMUSG00000028414	Fktn
chr4	53714127	53714126	-	5.11e-09	7.02e-06	11.8421	Promoter (<=1kb)	ENSMUSG00000028414	Fktn
chr15	98846166	98846165	-	5.17e-09	7.08e-06	-25.9529	Exon (ENSMUST00000178486.8/381022, exon 40 of 55)	ENSMUSG00000048154	Kmt2d
chr6	41542798	41542797	-	5.28e-09	7.2e-06	18.1153	Exon (ENSMUST00000103293.1/ENSMUST00000103293.1, exon 1 of 1)	ENSMUSG00000057163	Prss2
chr12	103879929	103879928	-	5.3e-09	7.2e-06	-10.466	Intron (ENSMUST00000172300.1/ENSMUST00000172300.1, intron 1 of 3)	ENSMUSG00000066366	Serpina1a
chr5	145522877	145522876	-	5.31e-09	7.2e-06	-13.1094	Distal Intergenic	ENSMUSG00000038656	Cyp3a16
chr4	53714152	53714151	-	5.49e-09	7.41e-06	11.9205	Promoter (<=1kb)	ENSMUSG00000028414	Fktn
chr13	46766621	46766620	+	5.6e-09	7.51e-06	-19.0805	Intron (ENSMUST00000056978.7/16553, intron 33 of 37)	ENSMUSG00000021375	Kif13a
chr4	107745140	107745139	+	5.62e-09	7.51e-06	-19.2705	Intron (ENSMUST00000143064.7/ENSMUST00000143064.7, intron 3 of 3)	ENSMUSG00000028613	Lrp8
chr12	111425203	111425202	+	5.64e-09	7.52e-06	-35.8726	Exon (ENSMUST00000223050.1/74190, exon 5 of 13)	ENSMUSG00000021280	Exoc3l4
chr18	39150213	39150212	-	5.79e-09	7.69e-06	-29.5505	Intron (ENSMUST00000097593.8/71302, intron 11 of 22)	ENSMUSG00000036452	Arhgap26
chr8	28904386	28904385	-	5.8e-09	7.69e-06	12.6726	Intron (ENSMUST00000168630.3/210801, intron 1 of 17)	ENSMUSG00000063626	Unc5d
chr5	35229793	35229792	-	5.88e-09	7.77e-06	10.1548	Distal Intergenic	ENSMUSG00000045318	Adra2c
chr16	92606063	92606062	+	5.98e-09	7.86e-06	-12.8198	Exon (ENSMUST00000023673.13/12394, exon 8 of 8)	ENSMUSG00000022952	Runx1
chr5	46276856	46276855	-	6.08e-09	7.96e-06	13.503	Distal Intergenic	ENSMUSG00000106602	4930405L22Rik
chr14	89371940	89371939	-	6.25e-09	8.16e-06	-14.7887	Distal Intergenic	ENSMUSG00000115001	4930474H20Rik
chr11	24131409	24131408	+	6.33e-09	8.18e-06	23.1094	Intron (ENSMUST00000000881.12/14025, intron 2 of 4)	ENSMUSG00000000861	Bcl11a
chr15	79617440	79617439	+	6.32e-09	8.18e-06	-11.5385	Intron (ENSMUST00000109648.8/75729, intron 17 of 18)	ENSMUSG00000042564	Fam227a
chr6	64098844	64098843	+	6.51e-09	8.39e-06	-27.5031	Intron (ENSMUST00000159561.7/14804, intron 8 of 8)	ENSMUSG00000071424	Grid2
chrX	79861574	79861573	-	6.59e-09	8.45e-06	-18.4259	Distal Intergenic	ENSMUSG00000046942	Mageb16
chr15	77798164	77798163	+	6.68e-09	8.51e-06	19.5108	Intron (ENSMUST00000016771.12/17886, intron 3 of 40)	ENSMUSG00000022443	Myh9
chr6	39118798	39118797	+	6.66e-09	8.51e-06	27.4061	Promoter (<=1kb)	ENSMUSG00000073144	4930599N23Rik
chr2	62200325	62200324	+	6.72e-09	8.54e-06	14.2431	Intron (ENSMUST00000102735.9/94229, intron 3 of 25)	ENSMUSG00000026904	Slc4a10
chr17	78028382	78028381	+	6.75e-09	8.55e-06	21.7836	Distal Intergenic	ENSMUSG00000024074	Crim1
chr2	125295466	125295465	+	6.77e-09	8.55e-06	31.7518	Distal Intergenic	ENSMUSG00000027203	Dut
chrX	133151664	133151663	-	6.95e-09	8.76e-06	27.5641	Distal Intergenic	ENSMUSG00000051323	Pcdh19
chr17	29315070	29315069	-	7.05e-09	8.82e-06	10.2612	Promoter (2-3kb)	ENSMUSG00000024011	Pi16
chr9	39886290	39886289	+	7.04e-09	8.82e-06	-41.8891	Distal Intergenic	ENSMUSG00000094449	Olfr972
chr17	27887113	27887112	-	7.73e-09	9.59e-06	-13.6576	Promoter (2-3kb)	ENSMUSG00000039512	Uhrf1bp1
chr1	120074005	120074004	+	7.98e-09	9.79e-06	17.3779	Promoter (<=1kb)	ENSMUSG00000050777	Tmem37
chr16	14684011	14684010	+	8.09e-09	9.91e-06	-30.4791	Distal Intergenic	ENSMUSG00000022676	Snai2
chr17	16130887	16130886	-	8.13e-09	9.92e-06	-10.929	Distal Intergenic	ENSMUSG00000048027	Rgmb
chr4	129754086	129754085	-	8.15e-09	9.92e-06	11.3199	Distal Intergenic	ENSMUSG00000028790	Khdrbs1
chr12	83764081	83764080	-	8.18e-09	9.93e-06	-39.9586	Promoter (<=1kb)	ENSMUSG00000021223	Papln
chr13	59202754	59202753	+	8.52e-09	1.03e-05	25.1232	Exon (ENSMUST00000224190.1/ENSMUST00000224190.1, exon 3 of 3)	ENSMUSG00000021557	Agtpbp1
chr4	135026106	135026105	-	8.92e-09	1.07e-05	32.2624	Distal Intergenic	ENSMUSG00000070691	Runx3
chr5	143157543	143157542	-	8.95e-09	1.07e-05	-19.5542	Distal Intergenic	ENSMUSG00000104529	Rbakdn
chr7	41669062	41669061	-	8.98e-09	1.07e-05	10.3876	Promoter (1-2kb)	ENSMUSG00000074164	Vmn2r-ps54
chr19	46573936	46573935	-	9.06e-09	1.08e-05	22.0095	Promoter (<=1kb)	ENSMUSG00000025036	Sfxn2
chr6	99497073	99497072	-	9.35e-09	1.11e-05	16.305	Intron (ENSMUST00000176565.7/108655, intron 1 of 19)	ENSMUSG00000030067	Foxp1
chr12	112840642	112840641	+	9.5e-09	1.12e-05	-15.8761	Distal Intergenic	ENSMUSG00000047832	Cdca4
chr2	28296419	28296418	-	9.51e-09	1.12e-05	-22.1677	Distal Intergenic	ENSMUSG00000026833	Olfm1
chr6	38992966	38992965	-	9.81e-09	1.15e-05	19.0805	Intron (ENSMUST00000003017.12/21391, intron 4 of 12)	ENSMUSG00000029925	Tbxas1
chr5	108938910	108938909	-	9.88e-09	1.15e-05	-21.2446	Intron (ENSMUST00000176157.1/ENSMUST00000176157.1, intron 1 of 3)	ENSMUSG00000067010	Vmn2r10
chr8	70377109	70377108	-	9.94e-09	1.16e-05	-19.2297	Promoter (2-3kb)	ENSMUSG00000031849	Comp
chr3	82876287	82876286	-	1e-08	1.16e-05	-17.8978	Promoter (<=1kb)	ENSMUSG00000033882	Rbm46
chr4	134731439	134731438	+	1.03e-08	1.18e-05	-32.1165	Distal Intergenic	ENSMUSG00000037295	Ldlrap1
chr7	38089663	38089662	-	1.05e-08	1.19e-05	-31.888	Distal Intergenic	ENSMUSG00000002068	Ccne1
chr17	88636713	88636712	-	1.05e-08	1.2e-05	23.2116	Exon (ENSMUST00000163588.7/77057, exon 2 of 4)	ENSMUSG00000033855	Ston1
chr5	120606629	120606628	+	1.06e-08	1.2e-05	16.321	Intron (ENSMUST00000069259.8/75732, intron 4 of 4)	ENSMUSG00000029600	Rita1
chr9	42586768	42586767	+	1.07e-08	1.21e-05	16.6253	Intron (ENSMUST00000114865.7/110637, intron 13 of 20)	ENSMUSG00000037287	Tbcel
chr15	101071089	101071088	+	1.09e-08	1.23e-05	15.0935	Intron (ENSMUST00000213610.1/ENSMUST00000213610.1, intron 1 of 1)	ENSMUSG00000095440	Fignl2
chr7	133015089	133015088	+	1.12e-08	1.25e-05	-20.8065	Promoter (<=1kb)	ENSMUSG00000030970	Ctbp2
chr8	105613941	105613940	+	1.12e-08	1.25e-05	16.5699	Promoter (1-2kb)	ENSMUSG00000089432	Mir1966
chr9	36382564	36382563	+	1.13e-08	1.25e-05	-19.3862	Distal Intergenic	ENSMUSG00000023093	Pate12
chr5	33730321	33730320	-	1.15e-08	1.27e-05	-17.3831	Promoter (<=1kb)	ENSMUSG00000054252	Fgfr3
chr4	140247301	140247300	+	1.15e-08	1.27e-05	-13.7878	Promoter (<=1kb)	ENSMUSG00000040972	Igsf21
chr3	128851950	128851949	+	1.17e-08	1.29e-05	-18.3402	Intron (ENSMUST00000199042.1/ENSMUST00000199042.1, intron 4 of 4)	ENSMUSG00000028023	Pitx2
chr4	53714169	53714168	-	1.21e-08	1.33e-05	11.3333	Promoter (<=1kb)	ENSMUSG00000028414	Fktn
chr15	86029705	86029704	-	1.24e-08	1.35e-05	-21.0113	Intron (ENSMUST00000016172.8/12614, intron 1 of 34)	ENSMUSG00000016028	Celsr1
chr2	37758626	37758625	-	1.25e-08	1.36e-05	37.9603	Distal Intergenic	ENSMUSG00000035403	Crb2
chr4	9723367	9723366	-	1.25e-08	1.36e-05	-16.0823	Distal Intergenic	NA	4930412C18Rik
chr9	36382649	36382648	-	1.26e-08	1.37e-05	-13.2963	Distal Intergenic	ENSMUSG00000023093	Pate12
chr6	54944224	54944223	-	1.31e-08	1.41e-05	24.297	Promoter (<=1kb)	ENSMUSG00000038058	Nod1
chr2	117518450	117518449	-	1.33e-08	1.42e-05	14.4735	Distal Intergenic	ENSMUSG00000027347	Rasgrp1
chr8	84549385	84549384	-	1.35e-08	1.43e-05	-13.2036	Promoter (2-3kb)	ENSMUSG00000034656	Cacna1a
chr2	104096015	104096014	+	1.37e-08	1.46e-05	-27.4374	Promoter (<=1kb)	ENSMUSG00000032679	Cd59a
chr5	52903659	52903658	+	1.38e-08	1.46e-05	-14.673	Distal Intergenic	ENSMUSG00000029176	Anapc4
chr17	46434720	46434719	-	1.39e-08	1.46e-05	22.8945	Promoter (2-3kb)	ENSMUSG00000067144	Slc22a7
chr1	170328474	170328473	+	1.39e-08	1.47e-05	-19.1217	Promoter (<=1kb)	ENSMUSG00000038473	Nos1ap
chr2	77719579	77719578	-	1.4e-08	1.47e-05	-33.0506	Promoter (<=1kb)	ENSMUSG00000027016	Zfp385b
chr3	9055252	9055251	+	1.4e-08	1.47e-05	19.1431	Distal Intergenic	ENSMUSG00000103116	4930539M17Rik
chr12	106302427	106302426	-	1.41e-08	1.47e-05	20.1069	Distal Intergenic	ENSMUSG00000092066	1700121N20Rik
chr13	50809084	50809083	+	1.41e-08	1.47e-05	-13.2073	Distal Intergenic	ENSMUSG00000113652	4930518P08Rik
chr2	162947673	162947672	-	1.46e-08	1.51e-05	25.8672	Promoter (<=1kb)	ENSMUSG00000035576	L3mbtl1
chrY	84661460	84661459	+	1.47e-08	1.52e-05	-13.4338	Distal Intergenic	ENSMUSG00000095650	Gm20854
chr2	178407577	178407576	+	1.48e-08	1.53e-05	18.312	Promoter (<=1kb)	ENSMUSG00000060445	Sycp2
chr4	53714180	53714179	+	1.48e-08	1.53e-05	12.5848	Promoter (<=1kb)	ENSMUSG00000028414	Fktn
chr3	89281417	89281416	+	1.49e-08	1.53e-05	-13.9297	Promoter (<=1kb)	ENSMUSG00000027954	Efna1
chr19	44531203	44531202	-	1.5e-08	1.54e-05	13.5352	Intron (ENSMUST00000063632.13/240667, intron 10 of 25)	ENSMUSG00000051984	Sec31b
chr9	112625062	112625061	-	1.52e-08	1.55e-05	12.0543	Distal Intergenic	ENSMUSG00000087038	2900079G21Rik
chr11	7307777	7307776	-	1.54e-08	1.56e-05	13.3756	Distal Intergenic	ENSMUSG00000020427	Igfbp3
chr2	71535119	71535118	+	1.57e-08	1.58e-05	15.5752	Promoter (2-3kb)	NA	Dlx1as
chr7	90267655	90267654	+	1.56e-08	1.58e-05	-12.0009	Promoter (2-3kb)	ENSMUSG00000030617	Ccdc83
chr7	127444430	127444429	+	1.61e-08	1.61e-05	-12.678	Exon (ENSMUST00000053392.10/71131, exon 3 of 3)	ENSMUSG00000048921	Zfp689
chr5	93430548	93430547	-	1.62e-08	1.61e-05	22.2823	Distal Intergenic	ENSMUSG00000029385	Ccng2
chr7	18027258	18027257	-	1.62e-08	1.61e-05	-12.2925	Distal Intergenic	ENSMUSG00000057195	Ceacam13
chr3	89379942	89379941	-	1.65e-08	1.64e-05	-39.9936	Exon (ENSMUST00000107433.7/22724, exon 3 of 3)	ENSMUSG00000028042	Zbtb7b
chr6	111041445	111041444	-	1.65e-08	1.64e-05	-16.4102	Intron (ENSMUST00000174018.7/108073, intron 3 of 9)	ENSMUSG00000056755	Grm7
chr11	4103742	4103741	+	1.67e-08	1.64e-05	-14.898	Exon (ENSMUST00000003681.7/67815, exon 10 of 12)	ENSMUSG00000003585	Sec14l2
chr18	5163582	5163581	+	1.74e-08	1.71e-05	12.7834	Promoter (2-3kb)	ENSMUSG00000097888	Gm26682
chr7	10314976	10314975	+	1.76e-08	1.73e-05	18.353	Distal Intergenic	ENSMUSG00000043066	Vmn1r66
chr7	25092845	25092844	+	1.81e-08	1.77e-05	15.3636	3' UTR	ENSMUSG00000098441	Mir6537
chr17	86168924	86168923	+	1.82e-08	1.78e-05	13.8918	Promoter (<=1kb)	ENSMUSG00000045038	Prkce
chr10	56115815	56115814	+	1.84e-08	1.79e-05	-15.0124	Exon (ENSMUST00000063138.7/73390, exon 2 of 2)	ENSMUSG00000047669	Msl3l2
chr2	167087272	167087271	-	1.85e-08	1.79e-05	15.0058	Exon (ENSMUST00000121305.1/ENSMUST00000121305.1, exon 1 of 1)	NA	Snord12
chr14	99731879	99731878	-	1.85e-08	1.8e-05	-17.6484	Distal Intergenic	ENSMUSG00000072294	Klf12
chr2	108471092	108471091	+	1.9e-08	1.83e-05	14.1221	Distal Intergenic	ENSMUSG00000057234	Mettl15
chr13	86590774	86590773	-	1.94e-08	1.86e-05	18.0754	Distal Intergenic	ENSMUSG00000017778	Cox7c
chr1	91344949	91344948	+	1.96e-08	1.87e-05	-26.8098	Exon (ENSMUST00000088904.9/227357, exon 9 of 9)	ENSMUSG00000026308	Klhl30
chr4	155757555	155757554	-	1.97e-08	1.88e-05	-17.4724	Promoter (1-2kb)	ENSMUSG00000029036	Atad3a
chr13	111575924	111575923	+	1.97e-08	1.88e-05	12.8304	Distal Intergenic	ENSMUSG00000032745	Gpbp1
chr4	10110951	10110950	-	2.01e-08	1.91e-05	10.0309	Distal Intergenic	ENSMUSG00000082843	4930448K20Rik
chr1	75220104	75220103	+	2.06e-08	1.95e-05	24.5594	Promoter (<=1kb)	ENSMUSG00000026202	Tuba4a
chr12	107917558	107917557	-	2.06e-08	1.95e-05	-14.0473	Intron (ENSMUST00000066060.10/58208, intron 3 of 3)	ENSMUSG00000048251	Bcl11b
chr5	134015044	134015043	+	2.07e-08	1.95e-05	19.1427	Distal Intergenic	ENSMUSG00000015944	Castor2
chr18	73877463	73877462	-	2.07e-08	1.95e-05	-11.7837	Exon (ENSMUST00000120033.7/71263, exon 8 of 9)	ENSMUSG00000064036	Mro
chr4	57782857	57782856	+	2.08e-08	1.96e-05	16.8159	Promoter (<=1kb)	NA	NA
chr2	35036480	35036479	-	2.12e-08	1.99e-05	-12.0593	Intron (ENSMUST00000028233.6/15139, intron 9 of 40)	ENSMUSG00000026874	Hc
chr2	49590671	49590670	-	2.22e-08	2.08e-05	25.1579	Distal Intergenic	ENSMUSG00000026764	Kif5c
chr2	19694433	19694432	-	2.26e-08	2.1e-05	10.2014	Distal Intergenic	ENSMUSG00000043415	Otud1
chr5	102651806	102651805	+	2.35e-08	2.17e-05	10.4594	Intron (ENSMUST00000073302.11/231532, intron 1 of 8)	ENSMUSG00000057315	Arhgap24
chr4	141308721	141308720	-	2.37e-08	2.18e-05	-22.5806	Promoter (<=1kb)	ENSMUSG00000006445	Epha2
chr14	16226201	16226200	+	2.38e-08	2.19e-05	-27.6272	Distal Intergenic	ENSMUSG00000021786	Oxsm
chr13	74019467	74019466	+	2.4e-08	2.2e-05	-24.364	Exon (ENSMUST00000120029.1/ENSMUST00000120029.1, exon 1 of 1)	ENSMUSG00000021573	Tppp
chr9	10735141	10735140	+	2.42e-08	2.21e-05	14.0422	Exon (ENSMUST00000213753.1/ENSMUST00000213753.1, exon 1 of 1)	ENSMUSG00000039488	Cntn5
chr12	69547601	69547600	-	2.45e-08	2.24e-05	-13.4958	Distal Intergenic	ENSMUSG00000049882	Vcpkmt
chr11	78117888	78117887	+	2.49e-08	2.27e-05	10.9859	Promoter (2-3kb)	ENSMUSG00000037750	Fam222b
chr7	12237649	12237648	+	2.5e-08	2.28e-05	16.9127	Distal Intergenic	ENSMUSG00000110042	Gm4224
chr7	115893843	115893842	-	2.55e-08	2.3e-05	-17.473	Intron (ENSMUST00000206034.1/20679, intron 2 of 15)	ENSMUSG00000051910	Sox6
chr13	50733000	50732999	+	2.55e-08	2.3e-05	-10.7491	Distal Intergenic	ENSMUSG00000113652	4930518P08Rik
chr1	119064561	119064560	-	2.56e-08	2.3e-05	-19.2669	Distal Intergenic	ENSMUSG00000048402	Gli2
chr2	153799119	153799118	+	2.57e-08	2.3e-05	-40.8951	Intron (ENSMUST00000126656.3/100504221, intron 10 of 27)	ENSMUSG00000044083	Efcab8
chr13	30484533	30484532	+	2.59e-08	2.32e-05	-20.0292	Distal Intergenic	ENSMUSG00000038462	Uqcrfs1
chr5	139973329	139973328	-	2.6e-08	2.33e-05	-14.1028	Exon (ENSMUST00000050519.7/243312, exon 2 of 2)	ENSMUSG00000048988	Elfn1
chr10	47940435	47940434	+	2.61e-08	2.33e-05	-12.755	Distal Intergenic	ENSMUSG00000056073	Grik2
chr14	14309065	14309064	+	2.62e-08	2.34e-05	25.3068	Distal Intergenic	ENSMUSG00000072707	Olfr31
chr17	30870713	30870712	+	2.67e-08	2.37e-05	27.0278	Intron (ENSMUST00000170651.1/13417, intron 91 of 92)	ENSMUSG00000033826	Dnah8
chr8	105259417	105259416	-	2.7e-08	2.39e-05	-12.6396	Promoter (<=1kb)	ENSMUSG00000031887	Tradd
chr2	172870089	172870088	-	2.71e-08	2.39e-05	10.3995	3' UTR	ENSMUSG00000008999	Bmp7
chr7	27408628	27408627	+	2.71e-08	2.39e-05	20.8937	Exon (ENSMUST00000011895.13/80297, exon 14 of 36)	ENSMUSG00000011751	Sptbn4
chr10	79977131	79977130	-	2.73e-08	2.4e-05	-34.5318	Promoter (1-2kb)	ENSMUSG00000013858	Tmem259
chr8	4699972	4699971	-	2.73e-08	2.4e-05	-18.9256	Distal Intergenic	ENSMUSG00000022322	Shcbp1
chr10	15190614	15190613	-	2.76e-08	2.41e-05	10.0057	Distal Intergenic	ENSMUSG00000019865	Nmbr
chr15	12810708	12810707	+	2.78e-08	2.43e-05	-14.7827	3' UTR	ENSMUSG00000022195	6030458C11Rik
chr5	110378291	110378290	+	2.82e-08	2.45e-05	19.7958	Exon (ENSMUST00000196801.4/381668, exon 9 of 17)	ENSMUSG00000043323	Fbrsl1
chr1	21657798	21657797	-	2.83e-08	2.45e-05	10.3973	Intron (ENSMUST00000029667.12/226922, intron 1 of 13)	ENSMUSG00000028033	Kcnq5
chr18	31947538	31947537	+	2.87e-08	2.47e-05	12.1326	Promoter (2-3kb)	ENSMUSG00000052229	Gpr17
chr9	114376467	114376466	+	2.87e-08	2.47e-05	14.0755	Promoter (1-2kb)	ENSMUSG00000032431	Crtap
chr19	19599235	19599234	+	2.86e-08	2.47e-05	-19.468	Distal Intergenic	ENSMUSG00000036192	Rorb
chr2	61031312	61031311	-	2.87e-08	2.47e-05	-31.6766	Distal Intergenic	ENSMUSG00000075325	Gm13582
chr17	10038222	10038221	+	2.89e-08	2.48e-05	23.4118	Distal Intergenic	ENSMUSG00000062078	Qk
chr16	13749073	13749072	-	2.91e-08	2.49e-05	17.9816	Distal Intergenic	NA	A930007A09Rik
chrX	4338969	4338968	-	2.93e-08	2.51e-05	10.0334	Distal Intergenic	ENSMUSG00000094273	Btbd35f17
chr12	95585606	95585605	-	2.95e-08	2.52e-05	20.2174	Distal Intergenic	ENSMUSG00000047414	Flrt2
chr3	14886960	14886959	+	3e-08	2.55e-05	-10.959	Promoter (<=1kb)	ENSMUSG00000027562	Car2
chr1	185501817	185501816	+	3.01e-08	2.55e-05	24.5521	Distal Intergenic	ENSMUSG00000102185	5033404E19Rik
chr5	111942134	111942133	-	3.01e-08	2.55e-05	23.4029	Exon (ENSMUST00000197648.1/ENSMUST00000197648.1, exon 2 of 2)	ENSMUSG00000085271	E130006D01Rik
chr13	82325962	82325961	-	3.02e-08	2.55e-05	14.966	Distal Intergenic	ENSMUSG00000106655	Mir3961
chr5	106711188	106711187	-	3.03e-08	2.56e-05	12.6263	Distal Intergenic	ENSMUSG00000049606	Zfp644
chr16	7739148	7739147	-	3.07e-08	2.58e-05	11.6369	Distal Intergenic	ENSMUSG00000008658	Rbfox1
chr12	19243832	19243831	+	3.12e-08	2.61e-05	-17.8366	Distal Intergenic	ENSMUSG00000073197	5730507C01Rik
chr2	105581191	105581190	+	3.15e-08	2.64e-05	14.4812	Intron (ENSMUST00000149133.7/402728, intron 3 of 3)	ENSMUSG00000102424	Paupar
chr19	5376993	5376992	+	3.17e-08	2.64e-05	18.496	Downstream (<1kb)	ENSMUSG00000039148	Sart1
chr10	78160886	78160885	-	3.22e-08	2.67e-05	13.2838	Downstream (1-2kb)	ENSMUSG00000053329	Gatd3a
chr12	81919136	81919135	-	3.22e-08	2.67e-05	-19.7936	Promoter (<=1kb)	ENSMUSG00000021140	Pcnx
chr2	12993155	12993154	+	3.24e-08	2.68e-05	14.8484	Intron (ENSMUST00000154269.6/19212, intron 4 of 5)	ENSMUSG00000026730	Pter
chr17	28858550	28858549	+	3.28e-08	2.7e-05	-16.4295	Promoter (<=1kb)	ENSMUSG00000043286	Pnpla1
chr12	8853315	8853314	+	3.42e-08	2.8e-05	-17.3445	Distal Intergenic	ENSMUSG00000020585	Laptm4a
chr6	115866023	115866022	+	3.47e-08	2.83e-05	10.2251	Intron (ENSMUST00000112925.7/81896, intron 3 of 28)	ENSMUSG00000030323	Ift122
chr2	42430746	42430745	-	3.52e-08	2.86e-05	13.8063	Intron (ENSMUST00000052550.12/94217, intron 1 of 90)	ENSMUSG00000098660	Mir6336
chr7	127748527	127748526	-	3.61e-08	2.92e-05	-11.9487	Promoter (<=1kb)	ENSMUSG00000030811	Fbxl19
chr3	147999699	147999698	-	3.61e-08	2.92e-05	23.5294	Distal Intergenic	ENSMUSG00000028184	Adgrl2
chr16	13755139	13755138	-	3.67e-08	2.96e-05	13.0041	Promoter (<=1kb)	NA	A930007A09Rik
chr3	84681750	84681749	-	3.74e-08	2.99e-05	29.8851	Intron (ENSMUST00000107682.1/320782, intron 1 of 6)	ENSMUSG00000056498	Tmem154
chrX	161712613	161712612	+	3.74e-08	2.99e-05	15.1489	Distal Intergenic	ENSMUSG00000043518	Rai2
chr2	20385140	20385139	+	3.76e-08	3e-05	15.7516	Intron (ENSMUST00000114610.7/208618, intron 3 of 7)	ENSMUSG00000036617	Etl4
chr11	118519266	118519265	-	3.82e-08	3.04e-05	-13.8197	Intron (ENSMUST00000117731.7/52897, intron 3 of 13)	ENSMUSG00000025576	Rbfox3
chr11	120608660	120608659	+	3.89e-08	3.06e-05	-13.9535	Promoter (<=1kb)	ENSMUSG00000044034	Npb
chr12	52207637	52207636	+	3.89e-08	3.06e-05	-12.2383	Intron (ENSMUST00000040090.15/76826, intron 6 of 10)	ENSMUSG00000035142	Nubpl
chr16	49369595	49369594	+	3.86e-08	3.06e-05	-13.2101	Exon (ENSMUST00000232040.1/ENSMUST00000232040.1, exon 1 of 1)	ENSMUSG00000092009	Myh15
chr2	167841437	167841436	-	3.89e-08	3.06e-05	-13.0382	Distal Intergenic	ENSMUSG00000027540	Ptpn1
chr16	10395392	10395391	-	3.9e-08	3.06e-05	11.9852	Promoter (<=1kb)	ENSMUSG00000039179	Tekt5
chr2	103219334	103219333	-	3.9e-08	3.06e-05	-13.1729	Distal Intergenic	ENSMUSG00000012350	Ehf
chr1	11937285	11937284	+	3.96e-08	3.1e-05	-20.5263	Intron (ENSMUST00000048613.13/320492, intron 11 of 13)	ENSMUSG00000057715	A830018L16Rik
chr18	78859078	78859077	+	4.07e-08	3.16e-05	-10.8974	Exon (ENSMUST00000025430.10/240427, exon 4 of 6)	ENSMUSG00000024548	Setbp1
chr8	119441734	119441733	-	4.08e-08	3.16e-05	19.8849	Intron (ENSMUST00000131448.7/71839, intron 4 of 5)	ENSMUSG00000074063	Osgin1
chr9	106889321	106889320	+	4.1e-08	3.17e-05	-11.9976	Promoter (<=1kb)	ENSMUSG00000032575	Manf
chr15	89158416	89158415	+	4.13e-08	3.18e-05	-13.9634	Promoter (<=1kb)	ENSMUSG00000036606	Plxnb2
chr6	112251159	112251158	+	4.13e-08	3.18e-05	15.3005	Distal Intergenic	ENSMUSG00000057604	Lmcd1
chr4	151474506	151474505	-	4.16e-08	3.2e-05	16.5011	Intron (ENSMUST00000169423.8/100072, intron 4 of 24)	ENSMUSG00000014592	Camta1
chr14	8216890	8216889	-	4.17e-08	3.2e-05	-20.8612	Promoter (2-3kb)	ENSMUSG00000021752	Kctd6
chr2	86952929	86952928	+	4.19e-08	3.21e-05	-19.6896	Distal Intergenic	ENSMUSG00000075168	Olfr1099
chr12	20699636	20699635	-	4.37e-08	3.31e-05	-18.358	Distal Intergenic	ENSMUSG00000099759	1700030C10Rik
chr3	52502372	52502371	+	4.4e-08	3.33e-05	11.4834	Distal Intergenic	ENSMUSG00000103965	Gm30173
chr3	57188396	57188395	-	4.45e-08	3.36e-05	14.9711	Distal Intergenic	ENSMUSG00000027800	Tm4sf1
chr1	86481045	86481044	-	4.49e-08	3.38e-05	-10.539	Distal Intergenic	ENSMUSG00000026238	Ptma
chr2	157561571	157561570	+	4.5e-08	3.38e-05	19.6549	Promoter (<=1kb)	ENSMUSG00000067786	Nnat
chr6	5121231	5121230	-	4.58e-08	3.41e-05	14.9756	Intron (ENSMUST00000175889.7/243725, intron 11 of 15)	ENSMUSG00000032827	Ppp1r9a
chr10	112965179	112965178	-	4.61e-08	3.41e-05	18.8976	Distal Intergenic	ENSMUSG00000074748	Atxn7l3b
chrX	99066136	99066135	-	4.61e-08	3.41e-05	-30.7692	Promoter (2-3kb)	ENSMUSG00000031216	Stard8
chr19	49837933	49837932	+	4.61e-08	3.41e-05	-18.8918	Distal Intergenic	ENSMUSG00000043531	Sorcs1
chr18	61246302	61246301	-	4.64e-08	3.42e-05	17.6295	Intron (ENSMUST00000025468.14/225600, intron 6 of 21)	ENSMUSG00000024575	Pde6a
chr3	69433928	69433927	+	4.65e-08	3.42e-05	-12.9636	Intron (ENSMUST00000029355.8/242083, intron 1 of 3)	ENSMUSG00000027784	Ppm1l
chr8	62447043	62447042	-	4.63e-08	3.42e-05	-16.1466	Distal Intergenic	ENSMUSG00000031635	Anxa10
chr11	50042153	50042152	+	4.68e-08	3.43e-05	15.8273	Intron (ENSMUST00000054684.13/59044, intron 1 of 7)	ENSMUSG00000020376	Rnf130
chr3	14887013	14887012	+	4.72e-08	3.44e-05	-12.6305	Promoter (<=1kb)	ENSMUSG00000027562	Car2
chr6	92030818	92030817	-	4.71e-08	3.44e-05	10.1322	Intron (ENSMUST00000089334.8/232237, intron 3 of 20)	ENSMUSG00000034037	Fgd5
chr8	125669698	125669697	-	4.71e-08	3.44e-05	-15.2827	Promoter (<=1kb)	ENSMUSG00000050930	Map10
chr13	107791922	107791921	+	4.77e-08	3.47e-05	-14.2457	Intron (ENSMUST00000225822.1/67263, intron 1 of 12)	ENSMUSG00000032846	Zswim6
chr7	62801162	62801161	-	4.78e-08	3.47e-05	17.0782	Intron (ENSMUST00000207359.1/ENSMUST00000207359.1, intron 6 of 6)	ENSMUSG00000070526	Peg12
chr4	142174506	142174505	+	4.84e-08	3.5e-05	-16.9913	Intron (ENSMUST00000155023.7/71529, intron 1 of 13)	ENSMUSG00000040606	Kazn
chr5	111660595	111660594	+	4.92e-08	3.54e-05	17.2303	Distal Intergenic	ENSMUSG00000052848	C130026L21Rik
chr10	120873451	120873450	-	5.03e-08	3.61e-05	-25.1436	Promoter (2-3kb)	ENSMUSG00000051236	Msrb3
chr10	118126311	118126310	-	5.15e-08	3.65e-05	-16.0393	Distal Intergenic	ENSMUSG00000020212	Mdm1
chr19	57548300	57548299	+	5.14e-08	3.65e-05	-15.3507	Distal Intergenic	ENSMUSG00000117655	6720468P15Rik
chrX	59675994	59675993	-	5.15e-08	3.65e-05	11.3744	Distal Intergenic	ENSMUSG00000031137	Fgf13
chr13	110309736	110309735	+	5.18e-08	3.67e-05	16.3421	Distal Intergenic	ENSMUSG00000021700	Rab3c
chr5	73071419	73071418	-	5.27e-08	3.72e-05	23.5215	Promoter (<=1kb)	ENSMUSG00000070733	Fryl
chr5	65036852	65036851	-	5.33e-08	3.74e-05	-17.5167	Intron (ENSMUST00000031080.14/68303, intron 12 of 13)	ENSMUSG00000037913	Tmem156
chr7	79506338	79506337	-	5.34e-08	3.74e-05	11.6333	Promoter (1-2kb)	ENSMUSG00000093238	Mir9-3
chr17	88636750	88636749	-	5.37e-08	3.76e-05	22.0483	Exon (ENSMUST00000163588.7/77057, exon 2 of 4)	ENSMUSG00000033855	Ston1
chr11	79793559	79793558	-	5.42e-08	3.77e-05	-13.7784	Intron (ENSMUST00000131441.1/ENSMUST00000131441.1, intron 4 of 4)	ENSMUSG00000065489	Mir365-2
chr2	165867206	165867205	+	5.42e-08	3.77e-05	-30.6194	Intron (ENSMUST00000177633.7/228880, intron 2 of 22)	ENSMUSG00000039671	Zmynd8
chr17	83865607	83865606	-	5.41e-08	3.77e-05	10.5842	Distal Intergenic	ENSMUSG00000097254	C430042M11Rik
chr4	40299930	40299929	+	5.46e-08	3.79e-05	14.3956	Distal Intergenic	ENSMUSG00000087137	4930509K18Rik
chr1	135263013	135263012	+	5.66e-08	3.89e-05	-12.8167	Exon (ENSMUST00000074357.7/215615, exon 10 of 10)	ENSMUSG00000041926	Rnpep
chr10	27779090	27779089	+	5.65e-08	3.89e-05	-15.6122	Intron (ENSMUST00000218501.1/ENSMUST00000218501.1, intron 2 of 2)	ENSMUSG00000019899	Lama2
chr11	77886305	77886304	+	5.67e-08	3.89e-05	-16.0056	Promoter (1-2kb)	ENSMUSG00000017453	Pipox
chr5	74003767	74003766	-	5.72e-08	3.93e-05	-13.3912	Intron (ENSMUST00000119154.7/69727, intron 5 of 7)	ENSMUSG00000054814	Usp46
chr11	52503894	52503893	-	5.89e-08	4.01e-05	16.1765	Distal Intergenic	ENSMUSG00000036275	9530068E07Rik
chr5	146989930	146989929	+	5.95e-08	4.04e-05	-11.88	Distal Intergenic	ENSMUSG00000016510	Mtif3
chr19	28967903	28967902	-	6e-08	4.06e-05	16.6347	Promoter (<=1kb)	ENSMUSG00000064202	4430402I18Rik
chr5	142485494	142485493	+	6.1e-08	4.11e-05	14.7239	Promoter (2-3kb)	ENSMUSG00000029576	Radil
chr2	71535132	71535131	+	6.12e-08	4.12e-05	15.718	Promoter (2-3kb)	NA	Dlx1as
chrX	61710050	61710049	-	6.21e-08	4.16e-05	25.6915	Promoter (<=1kb)	ENSMUSG00000057615	Ldoc1
chr3	135829287	135829286	-	6.25e-08	4.17e-05	17.6975	Intron (ENSMUST00000081978.9/67547, intron 2 of 8)	ENSMUSG00000053897	Slc39a8
chrX	53052739	53052738	+	6.24e-08	4.17e-05	14.1593	Promoter (<=1kb)	ENSMUSG00000065503	Mir351
chr12	12669815	12669814	-	6.24e-08	4.17e-05	-18.3388	Distal Intergenic	ENSMUSG00000037169	Mycn
chr11	110427244	110427243	+	6.29e-08	4.19e-05	22.0107	Intron (ENSMUST00000020949.11/26399, intron 1 of 11)	ENSMUSG00000020623	Map2k6
chr9	44506715	44506714	+	6.31e-08	4.2e-05	16.24	Exon (ENSMUST00000220303.1/80288, exon 6 of 8)	ENSMUSG00000063382	Bcl9l
chr7	43876474	43876473	+	6.48e-08	4.28e-05	-14.5958	Distal Intergenic	ENSMUSG00000006948	Klk4
chr2	85137733	85137732	+	6.53e-08	4.3e-05	-22.2866	Promoter (1-2kb)	ENSMUSG00000044338	Aplnr
chr15	74303243	74303242	+	6.67e-08	4.38e-05	20.0495	Distal Intergenic	ENSMUSG00000034730	Adgrb1
chr12	107917582	107917581	-	6.73e-08	4.41e-05	-10.7421	Intron (ENSMUST00000066060.10/58208, intron 3 of 3)	ENSMUSG00000048251	Bcl11b
chr10	91272054	91272053	-	6.79e-08	4.44e-05	13.1582	Distal Intergenic	ENSMUSG00000111544	4930534H03Rik
chr1	18178392	18178391	+	6.95e-08	4.53e-05	15.2115	Distal Intergenic	ENSMUSG00000025774	Crisp4
chr18	15403532	15403531	+	7.03e-08	4.58e-05	-29.564	Promoter (<=1kb)	ENSMUSG00000024411	Aqp4
chr8	117673617	117673616	-	7.15e-08	4.64e-05	19.5175	Promoter (<=1kb)	ENSMUSG00000034308	Sdr42e1
chr9	73307122	73307121	-	7.27e-08	4.69e-05	-19.0686	Distal Intergenic	ENSMUSG00000032215	Rsl24d1
chr4	85394284	85394283	+	7.32e-08	4.72e-05	13.2257	Intron (ENSMUST00000107188.9/20404, intron 10 of 11)	ENSMUSG00000028488	Sh3gl2
chr11	46237822	46237821	+	7.38e-08	4.74e-05	-14.2213	Promoter (2-3kb)	ENSMUSG00000048721	Fndc9
chr9	85791534	85791533	-	7.46e-08	4.78e-05	15.607	Distal Intergenic	ENSMUSG00000035941	Ibtk
chr4	70871631	70871630	+	7.55e-08	4.83e-05	11.0968	Distal Intergenic	ENSMUSG00000039270	Megf9
chr2	165867065	165867064	+	7.68e-08	4.89e-05	-26.8176	Intron (ENSMUST00000177633.7/228880, intron 2 of 22)	ENSMUSG00000039671	Zmynd8
chr4	53714151	53714150	+	7.67e-08	4.89e-05	12.1548	Promoter (<=1kb)	ENSMUSG00000028414	Fktn
chr7	14370328	14370327	+	7.67e-08	4.89e-05	15.3606	Distal Intergenic	ENSMUSG00000030378	Sult2a8
chr8	117673611	117673610	-	7.7e-08	4.89e-05	15.0538	Promoter (<=1kb)	ENSMUSG00000034308	Sdr42e1
chr11	104247334	104247333	+	7.73e-08	4.9e-05	-17.2456	Intron (ENSMUST00000106992.9/17762, intron 1 of 9)	ENSMUSG00000018411	Mapt
chr11	88166109	88166108	+	7.77e-08	4.92e-05	40.6497	Intron (ENSMUST00000018522.12/103841, intron 1 of 10)	ENSMUSG00000018378	Cuedc1
chr9	114231330	114231329	+	7.88e-08	4.97e-05	15.4273	Distal Intergenic	ENSMUSG00000053820	Bcl2a1c
chr9	123435068	123435067	-	7.93e-08	5e-05	-12.9264	Intron (ENSMUST00000038863.8/102436, intron 11 of 20)	ENSMUSG00000035202	Lars2
chr5	76850754	76850753	+	8.03e-08	5.05e-05	15.9258	Intron (ENSMUST00000238963.1/320827, intron 6 of 11)	ENSMUSG00000036377	C530008M17Rik
chr13	120258646	120258645	+	8.03e-08	5.05e-05	-13.1737	Distal Intergenic	ENSMUSG00000095071	AF067061
chr10	79975174	79975173	-	8.15e-08	5.09e-05	-19.3706	Promoter (<=1kb)	ENSMUSG00000035745	Grin3b
chr11	114198908	114198907	+	8.3e-08	5.16e-05	18.0469	Promoter (<=1kb)	ENSMUSG00000078600	1700092K14Rik
chr8	61618538	61618537	-	8.4e-08	5.2e-05	11.8251	Intron (ENSMUST00000121493.8/72333, intron 9 of 19)	ENSMUSG00000058056	Palld
chr14	79086718	79086717	+	8.44e-08	5.21e-05	-12.8502	Exon (ENSMUST00000040990.6/219189, exon 29 of 45)	ENSMUSG00000058997	Vwa8
chr2	164393494	164393493	-	8.46e-08	5.22e-05	13.8165	Exon (ENSMUST00000109358.7/17183, exon 6 of 9)	ENSMUSG00000017002	Slpi
chr19	27429754	27429753	-	8.56e-08	5.27e-05	19.5122	Promoter (<=1kb)	ENSMUSG00000041360	Pum3
chr16	92606073	92606072	+	8.63e-08	5.3e-05	-11.1859	Exon (ENSMUST00000023673.13/12394, exon 8 of 8)	ENSMUSG00000022952	Runx1
chr10	81523884	81523883	-	8.68e-08	5.32e-05	21.8633	Promoter (<=1kb)	ENSMUSG00000034792	Gna15
chr11	120720774	120720773	-	8.67e-08	5.32e-05	12.1215	Promoter (<=1kb)	ENSMUSG00000018012	Rac3
chr4	5798922	5798921	-	8.69e-08	5.32e-05	19.2709	Promoter (<=1kb)	ENSMUSG00000049119	Fam110b
chr2	165867138	165867137	+	8.78e-08	5.37e-05	-19.6002	Intron (ENSMUST00000177633.7/228880, intron 2 of 22)	ENSMUSG00000039671	Zmynd8
chr8	18926551	18926550	-	8.85e-08	5.4e-05	-19.2532	Distal Intergenic	ENSMUSG00000039814	Xkr5
chr1	190173383	190173382	-	8.92e-08	5.43e-05	39.5105	Promoter (2-3kb)	ENSMUSG00000010175	Prox1
chr4	155000500	155000499	-	8.96e-08	5.44e-05	22.2778	Exon (ENSMUST00000105631.8/269615, exon 7 of 22)	ENSMUSG00000029055	Plch2
chr13	104281609	104281608	+	8.97e-08	5.44e-05	-29.5381	Distal Intergenic	ENSMUSG00000046169	Adamts6
chrX	59929403	59929402	-	8.95e-08	5.44e-05	-13.8098	Distal Intergenic	ENSMUSG00000031138	F9
chr11	105311758	105311757	+	9.25e-08	5.59e-05	15.0237	Intron (ENSMUST00000126931.1/17534, intron 1 of 2)	ENSMUSG00000020695	Mrc2
chr3	154850040	154850039	-	9.46e-08	5.69e-05	18.3252	Intron (ENSMUST00000143410.6/435766, intron 20 of 22)	ENSMUSG00000078161	Erich3
chr18	77186167	77186166	+	9.54e-08	5.71e-05	23.0814	Promoter (<=1kb)	ENSMUSG00000025425	St8sia5
chr3	89089520	89089519	-	9.55e-08	5.71e-05	-20.6003	Promoter (<=1kb)	ENSMUSG00000041263	Rusc1
chr8	46662968	46662967	-	9.59e-08	5.72e-05	-13.194	Distal Intergenic	ENSMUSG00000031628	Casp3
chr1	161200430	161200429	+	9.77e-08	5.8e-05	15.2162	Intron (ENSMUST00000193379.1/ENSMUST00000193379.1, intron 7 of 25)	ENSMUSG00000049160	Tex50
chr9	120017365	120017364	-	9.84e-08	5.83e-05	13.492	Exon (ENSMUST00000111635.2/22437, exon 2 of 3)	ENSMUSG00000079243	Xirp1
chr8	83938622	83938621	+	9.94e-08	5.87e-05	10.3846	Promoter (<=1kb)	ENSMUSG00000013033	Adgrl1
chr11	43304100	43304099	-	1.01e-07	5.95e-05	10.5144	Intron (ENSMUST00000144024.1/ENSMUST00000144024.1, intron 1 of 1)	ENSMUSG00000065601	Mir146
chr11	58640729	58640728	-	1.01e-07	5.98e-05	-10.0457	Promoter (<=1kb)	ENSMUSG00000037124	Trim58
chr17	37297108	37297107	-	1.02e-07	5.98e-05	-11.3689	Downstream (2-3kb)	ENSMUSG00000092077	Olfr101
chr8	92960528	92960527	+	1.03e-07	6.05e-05	-12.234	Promoter (<=1kb)	ENSMUSG00000055368	Slc6a2
chr6	28928159	28928158	-	1.03e-07	6.06e-05	-16.5633	Intron (ENSMUST00000167201.1/56463, intron 16 of 16)	ENSMUSG00000001424	Snd1
chr6	28928174	28928173	-	1.03e-07	6.06e-05	-16.5633	Intron (ENSMUST00000167201.1/56463, intron 16 of 16)	ENSMUSG00000001424	Snd1
chr4	130061876	130061875	-	1.04e-07	6.06e-05	19.8198	Intron (ENSMUST00000044565.14/107581, intron 26 of 69)	ENSMUSG00000040690	Col16a1
chr8	31121462	31121461	+	1.05e-07	6.11e-05	-17.1077	Exon (ENSMUST00000162640.1/68867, exon 2 of 2)	ENSMUSG00000039328	Rnf122
chr6	60547896	60547895	+	1.05e-07	6.11e-05	16.5206	Distal Intergenic	ENSMUSG00000046764	A530053G22Rik
chr11	78154837	78154836	-	1.06e-07	6.19e-05	-32.1457	Exon (ENSMUST00000073705.11/216971, exon 3 of 3)	ENSMUSG00000017386	Traf4
chr14	26675557	26675556	-	1.06e-07	6.19e-05	-21.1758	Distal Intergenic	ENSMUSG00000043702	Pde12
chr7	121393180	121393179	+	1.1e-07	6.35e-05	17.353	Promoter (<=1kb)	ENSMUSG00000046321	Hs3st2
chr19	28967892	28967891	-	1.12e-07	6.43e-05	15.1482	Promoter (<=1kb)	ENSMUSG00000064202	4430402I18Rik
chr12	19704441	19704440	+	1.13e-07	6.49e-05	-16.5802	Exon (ENSMUST00000222935.1/ENSMUST00000222935.1, exon 1 of 1)	ENSMUSG00000099759	1700030C10Rik
chr4	48421751	48421750	+	1.13e-07	6.49e-05	10.3793	3' UTR	ENSMUSG00000028345	Tex10
chr5	147723900	147723899	+	1.13e-07	6.49e-05	14.0816	Promoter (2-3kb)	ENSMUSG00000029648	Flt1
chr7	42557185	42557184	+	1.13e-07	6.49e-05	-18.7816	Distal Intergenic	ENSMUSG00000092335	Zfp977
chr15	100613289	100613288	-	1.14e-07	6.53e-05	17.5271	Promoter (1-2kb)	ENSMUSG00000097093	C330013E15Rik
chr16	44486061	44486060	+	1.14e-07	6.53e-05	16.604	Intron (ENSMUST00000114634.2/117606, intron 18 of 18)	ENSMUSG00000071550	Cfap44
chr11	73166211	73166210	+	1.15e-07	6.54e-05	-20.0768	Exon (ENSMUST00000006104.9/94045, exon 4 of 13)	ENSMUSG00000005950	P2rx5
chr5	37243942	37243941	-	1.15e-07	6.55e-05	12.7853	Promoter (1-2kb)	ENSMUSG00000029121	Crmp1
chr8	119946679	119946678	-	1.15e-07	6.56e-05	-13.9858	Promoter (1-2kb)	ENSMUSG00000031826	Usp10
chrX	151742610	151742609	+	1.16e-07	6.56e-05	14.5911	Distal Intergenic	ENSMUSG00000025261	Huwe1
chr9	21870652	21870651	-	1.16e-07	6.6e-05	-13.5882	Distal Intergenic	ENSMUSG00000032198	Dock6
chr2	180482352	180482351	-	1.18e-07	6.66e-05	16.4491	Distal Intergenic	ENSMUSG00000038963	Slco4a1
chr4	146942482	146942481	-	1.19e-07	6.71e-05	-23.52	Exon (ENSMUST00000119840.1/ENSMUST00000119840.1, exon 1 of 2)	ENSMUSG00000067919	Rex2
chr10	56115743	56115742	-	1.2e-07	6.75e-05	-13.41	Exon (ENSMUST00000063138.7/73390, exon 2 of 2)	ENSMUSG00000047669	Msl3l2
chr11	113267875	113267874	-	1.21e-07	6.81e-05	28.1529	Intron (ENSMUST00000071539.9/69806, intron 7 of 9)	ENSMUSG00000085421	4732490B19Rik
chr19	13684730	13684729	+	1.22e-07	6.88e-05	-16.5725	Distal Intergenic	ENSMUSG00000051156	Olfr1491
chr12	103315121	103315120	+	1.23e-07	6.91e-05	-10.8108	Promoter (<=1kb)	ENSMUSG00000096753	Fam181a
chr17	31892915	31892914	+	1.23e-07	6.91e-05	16.7491	Distal Intergenic	ENSMUSG00000024042	Sik1
chr1	190173385	190173384	-	1.25e-07	6.97e-05	40	Promoter (2-3kb)	ENSMUSG00000010175	Prox1
chr12	11986071	11986070	+	1.25e-07	6.97e-05	-17.1822	Distal Intergenic	NA	Tubb2a-ps2
chr5	123052256	123052255	+	1.26e-07	7.01e-05	-10.172	Distal Intergenic	ENSMUSG00000029477	Morn3
chr1	81644676	81644675	+	1.26e-07	7.04e-05	15.0376	Distal Intergenic	ENSMUSG00000098797	Mir6344
chr9	36382682	36382681	+	1.29e-07	7.14e-05	-22.3396	Distal Intergenic	ENSMUSG00000023093	Pate12
chr5	52368152	52368151	-	1.29e-07	7.16e-05	25.1427	Exon (ENSMUST00000101208.5/20657, exon 2 of 2)	ENSMUSG00000072941	Sod3
chr10	126943462	126943461	+	1.3e-07	7.19e-05	-16.3265	Distal Intergenic	ENSMUSG00000112035	Gm30539
chr10	61602692	61602691	-	1.31e-07	7.2e-05	-21.4421	Intron (ENSMUST00000020287.7/237362, intron 1 of 3)	ENSMUSG00000020090	Npffr1
chr3	95172977	95172976	+	1.31e-07	7.2e-05	29.7059	Promoter (2-3kb)	ENSMUSG00000038777	Sema6c
chr15	83557066	83557065	-	1.32e-07	7.26e-05	-13.206	Promoter (1-2kb)	ENSMUSG00000048755	Mcat
chr12	69547481	69547480	+	1.32e-07	7.26e-05	-10.6094	Distal Intergenic	ENSMUSG00000049882	Vcpkmt
chr5	115554043	115554042	+	1.33e-07	7.28e-05	-12.393	Promoter (2-3kb)	ENSMUSG00000029528	Pxn
chr14	61484271	61484270	-	1.34e-07	7.33e-05	11.8049	Distal Intergenic	ENSMUSG00000115656	4930556J02Rik
chr19	6830421	6830420	+	1.35e-07	7.33e-05	18.1485	Promoter (<=1kb)	ENSMUSG00000104884	Mir5046
chr8	84912697	84912696	-	1.35e-07	7.33e-05	18.9653	Promoter (<=1kb)	ENSMUSG00000003812	Gm38426
chr6	38698458	38698457	-	1.35e-07	7.37e-05	17.931	Exon (ENSMUST00000161779.7/15258, exon 15 of 15)	ENSMUSG00000079598	Clec2l
chr13	45163171	45163170	-	1.36e-07	7.37e-05	10.5199	Distal Intergenic	ENSMUSG00000057531	Dtnbp1
chr10	81279381	81279380	+	1.38e-07	7.45e-05	21.9843	Promoter (<=1kb)	ENSMUSG00000034917	Tjp3
chr18	65169939	65169938	+	1.38e-07	7.45e-05	-25.8426	Exon (ENSMUST00000224890.1/83814, exon 11 of 11)	ENSMUSG00000024589	Nedd4l
chr4	123323580	123323579	-	1.39e-07	7.48e-05	13.6458	Promoter (<=1kb)	ENSMUSG00000076436	Oxct2a
chr5	100673402	100673401	+	1.39e-07	7.48e-05	15.33	Promoter (<=1kb)	ENSMUSG00000029319	Coq2
chr19	13351256	13351255	+	1.4e-07	7.55e-05	10.2804	Distal Intergenic	ENSMUSG00000096485	Olfr1466
chr9	36382591	36382590	+	1.43e-07	7.62e-05	-16.8324	Distal Intergenic	ENSMUSG00000023093	Pate12
chr2	28875702	28875701	-	1.43e-07	7.63e-05	-11.8432	Exon (ENSMUST00000113853.2/227674, exon 16 of 20)	ENSMUSG00000026806	Ddx31
chr2	35268445	35268444	-	1.43e-07	7.63e-05	-12.2915	Intron (ENSMUST00000201185.3/227753, intron 2 of 17)	ENSMUSG00000026879	Gsn
chr8	71684443	71684442	-	1.44e-07	7.65e-05	34.7979	Intron (ENSMUST00000110013.9/16453, intron 16 of 23)	ENSMUSG00000079019	Insl3
chr2	164607781	164607780	-	1.47e-07	7.76e-05	15.9739	Intron (ENSMUST00000094351.10/277343, intron 3 of 7)	ENSMUSG00000070533	Wfdc8
chr4	140776706	140776705	+	1.48e-07	7.76e-05	10.0387	Promoter (2-3kb)	ENSMUSG00000025330	Padi4
chr5	120606644	120606643	+	1.48e-07	7.76e-05	14.9962	Exon (ENSMUST00000069259.8/75732, exon 5 of 5)	ENSMUSG00000029600	Rita1
chr6	88906123	88906122	-	1.47e-07	7.76e-05	13.8797	Promoter (<=1kb)	ENSMUSG00000002871	Tpra1
chr5	146953475	146953474	+	1.48e-07	7.76e-05	-11.6464	3' UTR	ENSMUSG00000016503	Gtf3a
chr2	168877066	168877065	+	1.49e-07	7.81e-05	10.4417	Distal Intergenic	ENSMUSG00000027551	Zfp64
chr11	69499068	69499067	-	1.5e-07	7.84e-05	14.6195	Intron (ENSMUST00000035539.11/327954, intron 13 of 84)	ENSMUSG00000005237	Dnah2
chr8	124910715	124910714	-	1.51e-07	7.9e-05	-14.0616	Exon (ENSMUST00000034469.6/112405, exon 5 of 5)	ENSMUSG00000031986	Sprtn
chr2	147934605	147934604	+	1.55e-07	8.04e-05	13.7763	Distal Intergenic	ENSMUSG00000037025	Foxa2
chr19	37814783	37814782	+	1.55e-07	8.05e-05	-21.987	Distal Intergenic	ENSMUSG00000048612	Myof
chr9	59601943	59601942	+	1.58e-07	8.15e-05	21.2113	Promoter (<=1kb)	ENSMUSG00000032297	Celf6
chr12	24096569	24096568	+	1.59e-07	8.19e-05	15.5919	Promoter (<=1kb)	ENSMUSG00000073158	9030624G23Rik
chr8	110970438	110970437	-	1.62e-07	8.34e-05	-13.7174	3' UTR	ENSMUSG00000015023	Ddx19a
chr7	44353088	44353087	-	1.63e-07	8.39e-05	14.9743	Promoter (2-3kb)	ENSMUSG00000038738	Shank1
chr16	35153513	35153512	-	1.64e-07	8.4e-05	-11.4619	Promoter (1-2kb)	ENSMUSG00000022840	Adcy5
chr14	50624865	50624864	-	1.64e-07	8.42e-05	-17.7616	Distal Intergenic	ENSMUSG00000053815	Olfr744
chr2	162948757	162948756	+	1.65e-07	8.44e-05	16.3934	Promoter (<=1kb)	ENSMUSG00000035576	L3mbtl1
chr6	124915042	124915041	-	1.67e-07	8.55e-05	-27.479	Promoter (<=1kb)	ENSMUSG00000030122	Ptms
chr1	190068190	190068189	-	1.68e-07	8.56e-05	-12.4611	Distal Intergenic	ENSMUSG00000010175	Prox1
chr17	25736516	25736515	+	1.69e-07	8.56e-05	10.886	Promoter (<=1kb)	ENSMUSG00000041062	Mslnl
chr4	94943570	94943569	-	1.68e-07	8.56e-05	-21.9697	3' UTR	ENSMUSG00000062627	Mysm1
chr8	123194053	123194052	-	1.69e-07	8.56e-05	-15.1169	Promoter (<=1kb)	ENSMUSG00000019278	Dpep1
chr6	135498535	135498534	+	1.68e-07	8.56e-05	-18.2125	Distal Intergenic	ENSMUSG00000030208	Emp1
chr9	73055399	73055398	-	1.7e-07	8.64e-05	-19.3969	Intron (ENSMUST00000184146.7/11891, intron 1 of 6)	ENSMUSG00000032202	Rab27a
chr1	118073188	118073187	+	1.72e-07	8.71e-05	15.6648	Distal Intergenic	ENSMUSG00000026374	Tsn
chr17	45670155	45670154	-	1.72e-07	8.71e-05	-12.2449	Intron (ENSMUST00000113523.8/224807, intron 10 of 23)	ENSMUSG00000036026	Tmem63b
chr5	101198025	101198024	+	1.73e-07	8.71e-05	-21.8512	Distal Intergenic	ENSMUSG00000029314	Gpat3
chr14	70713890	70713889	-	1.73e-07	8.75e-05	-11.6933	Intron (ENSMUST00000167242.7/65246, intron 1 of 27)	ENSMUSG00000022100	Xpo7
chr7	121393192	121393191	+	1.75e-07	8.82e-05	17.8934	Promoter (<=1kb)	ENSMUSG00000046321	Hs3st2
chr19	4932448	4932447	+	1.76e-07	8.83e-05	10.7075	Exon (ENSMUST00000025834.14/240518, exon 7 of 7)	ENSMUSG00000063904	Dpp3
chr18	36932385	36932384	+	1.77e-07	8.87e-05	16.2279	Promoter (2-3kb)	ENSMUSG00000103442	Pcdha1
chr2	68014233	68014232	-	1.77e-07	8.87e-05	-12.8637	Intron (ENSMUST00000180887.1/26877, intron 3 of 4)	ENSMUSG00000034780	B3galt1
chr8	110970555	110970554	-	1.77e-07	8.87e-05	-14.3831	3' UTR	ENSMUSG00000015023	Ddx19a
chr8	71475096	71475095	+	1.78e-07	8.89e-05	17.8974	3' UTR	ENSMUSG00000074247	Dda1
chr3	51842318	51842317	-	1.8e-07	8.96e-05	-23.9149	Intron (ENSMUST00000121440.3/433586, intron 2 of 4)	ENSMUSG00000061143	Maml3
chr8	120981096	120981095	+	1.81e-07	9e-05	-12.0425	Intron (ENSMUST00000127664.1/108148, intron 1 of 15)	ENSMUSG00000097336	Fendrr
chrX	88215353	88215352	+	1.83e-07	9.12e-05	-24.4387	Distal Intergenic	ENSMUSG00000052372	Il1rapl1
chr11	67292364	67292363	+	1.87e-07	9.21e-05	-14.5131	Exon (ENSMUST00000019625.11/17885, exon 19 of 40)	ENSMUSG00000055775	Myh8
chr4	110521882	110521881	-	1.86e-07	9.21e-05	-13.6172	Intron (ENSMUST00000106589.8/78933, intron 1 of 2)	ENSMUSG00000061298	Agbl4
chrX	153597025	153597024	+	1.86e-07	9.21e-05	20.6273	Distal Intergenic	ENSMUSG00000048573	Cypt3
chr1	159585583	159585582	-	1.88e-07	9.21e-05	15.2967	Intron (ENSMUST00000192069.5/21960, intron 1 of 22)	ENSMUSG00000015829	Tnr
chrY	84418371	84418370	-	1.9e-07	9.29e-05	-10.1124	Distal Intergenic	ENSMUSG00000095650	Gm20854
chr6	100188153	100188152	-	1.93e-07	9.42e-05	10.9952	Distal Intergenic	ENSMUSG00000072872	Rybp
chr4	150612596	150612595	+	1.94e-07	9.46e-05	-12.7197	Promoter (2-3kb)	ENSMUSG00000039852	Rere
chr10	80019327	80019326	-	1.94e-07	9.49e-05	-19.2233	Promoter (<=1kb)	ENSMUSG00000035697	Arhgap45
chr2	21287819	21287818	-	1.97e-07	9.57e-05	24.692	Distal Intergenic	ENSMUSG00000045967	Gpr158
chr5	144086458	144086457	-	1.97e-07	9.57e-05	17.2864	Distal Intergenic	ENSMUSG00000038970	Lmtk2
chr14	120178887	120178886	+	1.99e-07	9.64e-05	10.6448	Intron (ENSMUST00000226227.1/ENSMUST00000226227.1, intron 1 of 8)	ENSMUSG00000022139	Mbnl2
chr10	77081375	77081374	-	1.99e-07	9.65e-05	11.6966	Intron (ENSMUST00000081654.12/12822, intron 6 of 41)	ENSMUSG00000001435	Col18a1
chr13	43119579	43119578	-	2e-07	9.65e-05	12.5441	Exon (ENSMUST00000142286.1/ENSMUST00000142286.1, exon 3 of 3)	ENSMUSG00000054728	Phactr1
chr19	47358426	47358425	+	2e-07	9.65e-05	27.5163	Intron (ENSMUST00000081619.9/14218, intron 5 of 14)	ENSMUSG00000053617	Sh3pxd2a
chr4	149966961	149966960	-	2e-07	9.65e-05	-18.5165	Distal Intergenic	ENSMUSG00000039911	Spsb1
chr9	51849746	51849745	+	2.01e-07	9.67e-05	-17.9147	Exon (ENSMUST00000065496.11/244867, exon 15 of 15)	ENSMUSG00000053199	Arhgap20
chr8	12948535	12948534	-	2.01e-07	9.67e-05	13.8412	Promoter (<=1kb)	ENSMUSG00000031442	Mcf2l
chr4	101094957	101094956	+	2.03e-07	9.76e-05	-14.5484	Intron (ENSMUST00000106955.1/242570, intron 1 of 7)	ENSMUSG00000035275	Raver2
chr18	60804737	60804736	-	2.04e-07	9.77e-05	-19.9279	Promoter (<=1kb)	ENSMUSG00000024610	Cd74
chr15	5811235	5811234	+	2.04e-07	9.77e-05	15.5844	Distal Intergenic	ENSMUSG00000110018	5430437J10Rik
chr9	35623965	35623964	-	2.04e-07	9.78e-05	-15.0601	Intron (ENSMUST00000098906.8/330921, intron 4 of 10)	ENSMUSG00000032099	Pate4
chr16	66723327	66723326	-	2.05e-07	9.81e-05	12.4428	Intron (ENSMUST00000114292.7/239857, intron 8 of 9)	ENSMUSG00000092599	1700010K23Rik
chr17	65906648	65906647	+	2.06e-07	9.85e-05	-16.0519	Intron (ENSMUST00000232714.1/ENSMUST00000232714.1, intron 1 of 3)	ENSMUSG00000024096	Ralbp1
chr5	146752658	146752657	-	2.07e-07	9.85e-05	-11.477	Intron (ENSMUST00000085614.5/22217, intron 4 of 8)	ENSMUSG00000029640	Usp12
chr2	154903882	154903881	+	2.08e-07	9.91e-05	-14.2389	Intron (ENSMUST00000137333.7/50518, intron 1 of 4)	ENSMUSG00000074656	Eif2s2
chr4	53714178	53714177	-	2.09e-07	9.92e-05	12.5339	Promoter (<=1kb)	ENSMUSG00000028414	Fktn
chr6	113300286	113300285	+	2.13e-07	0.000100807	-16.0979	Intron (ENSMUST00000041203.5/211232, intron 17 of 20)	ENSMUSG00000030270	Cpne9
chr9	20767228	20767227	+	2.13e-07	0.000100807	-11.0754	Downstream (2-3kb)	ENSMUSG00000032172	Olfm2
chr5	94195265	94195264	-	2.13e-07	0.000100807	-11.3655	Distal Intergenic	ENSMUSG00000094560	A430089I19Rik
chr12	110188629	110188628	-	2.14e-07	0.000100935	29.8771	Distal Intergenic	ENSMUSG00000113331	3110009F21Rik
chr17	16130886	16130885	+	2.16e-07	0.000101987	-17.2308	Distal Intergenic	ENSMUSG00000048027	Rgmb
chr12	107917585	107917584	-	2.17e-07	0.000102239	-10.9863	Intron (ENSMUST00000066060.10/58208, intron 3 of 3)	ENSMUSG00000048251	Bcl11b
chr18	60912222	60912221	+	2.22e-07	0.000104345	22.1911	Promoter (<=1kb)	ENSMUSG00000036412	Arsi
chr3	30457571	30457570	-	2.22e-07	0.000104345	34.8059	Intron (ENSMUST00000173495.7/14013, intron 1 of 15)	ENSMUSG00000027684	Mecom
chr10	56115729	56115728	+	2.24e-07	0.000104587	-13.2738	Exon (ENSMUST00000063138.7/73390, exon 2 of 2)	ENSMUSG00000047669	Msl3l2
chr10	84960746	84960745	+	2.24e-07	0.000104587	-15.1778	Intron (ENSMUST00000038523.14/237422, intron 4 of 9)	ENSMUSG00000035620	Ric8b
chr3	105529780	105529779	+	2.24e-07	0.000104587	19.3744	Intron (ENSMUST00000098761.9/56543, intron 2 of 6)	ENSMUSG00000040896	Kcnd3
chr6	28928204	28928203	-	2.24e-07	0.000104587	-16.0007	Intron (ENSMUST00000167201.1/56463, intron 16 of 16)	ENSMUSG00000001424	Snd1
chr13	16100607	16100606	+	2.25e-07	0.000104689	14.2047	Distal Intergenic	ENSMUSG00000113701	B230303A05Rik
chr15	20343920	20343919	-	2.25e-07	0.000104689	-10.1213	Distal Intergenic	ENSMUSG00000047565	Acot10
chr16	92606013	92606012	+	2.28e-07	0.00010559	-10.6977	Exon (ENSMUST00000023673.13/12394, exon 8 of 8)	ENSMUSG00000022952	Runx1
chr4	150128587	150128586	+	2.28e-07	0.00010559	-13.1493	Promoter (<=1kb)	ENSMUSG00000028976	Slc2a5
chr1	180894601	180894600	-	2.29e-07	0.000105764	11.5516	Promoter (<=1kb)	ENSMUSG00000066652	Lefty2
chr16	32506055	32506054	+	2.32e-07	0.000107015	-21.5385	Intron (ENSMUST00000064192.7/245308, intron 7 of 8)	ENSMUSG00000052363	Zdhhc19
chr14	70079845	70079844	+	2.33e-07	0.000107198	29.8993	Promoter (2-3kb)	ENSMUSG00000033730	Egr3
chr6	43743762	43743761	-	2.33e-07	0.000107292	12.5556	Distal Intergenic	ENSMUSG00000029735	Tpk1
chr13	97559774	97559773	+	2.35e-07	0.000107868	-14.8369	Promoter (<=1kb)	ENSMUSG00000110235	Gm5086
chr11	85885912	85885911	+	2.38e-07	0.000109109	16.2395	Promoter (<=1kb)	ENSMUSG00000000094	Tbx4
chr5	100641966	100641965	-	2.39e-07	0.000109243	-14.1883	Distal Intergenic	ENSMUSG00000029319	Coq2
chr8	122709684	122709683	+	2.4e-07	0.000109445	14.1801	Intron (ENSMUST00000127664.1/108148, intron 1 of 15)	ENSMUSG00000006362	Cbfa2t3
chr12	35854379	35854378	-	2.41e-07	0.000109787	14.1254	Distal Intergenic	ENSMUSG00000036231	Agr3
chr12	70549408	70549407	-	2.44e-07	0.000110814	-13.9499	Distal Intergenic	ENSMUSG00000021072	Tmx1
chr9	44571069	44571068	-	2.44e-07	0.000110814	14.0278	Distal Intergenic	ENSMUSG00000047880	Cxcr5
chr9	29318722	29318721	+	2.45e-07	0.000111076	14.0756	Intron (ENSMUST00000075069.10/235106, intron 2 of 7)	ENSMUSG00000059974	Ntm
chr18	76843797	76843796	-	2.45e-07	0.000111076	-11.9764	Distal Intergenic	ENSMUSG00000091519	Skor2
chr19	46252173	46252172	+	2.48e-07	0.000111548	11.4562	Promoter (1-2kb)	ENSMUSG00000025224	Gbf1
chr7	25092815	25092814	+	2.48e-07	0.000111548	12.7453	3' UTR	ENSMUSG00000098441	Mir6537
chr7	45520865	45520864	+	2.51e-07	0.000112627	30.4348	Promoter (2-3kb)	ENSMUSG00000040435	Ppp1r15a
chr12	81919130	81919129	-	2.54e-07	0.000113955	-13.3175	Promoter (<=1kb)	ENSMUSG00000021140	Pcnx
chr10	127283018	127283017	-	2.55e-07	0.000114115	30.5867	Promoter (<=1kb)	ENSMUSG00000025409	Mbd6
chr4	134570950	134570949	+	2.57e-07	0.000115151	11.0382	Intron (ENSMUST00000038628.3/230815, intron 9 of 12)	ENSMUSG00000099289	Mir6403
chr19	9754009	9754008	+	2.58e-07	0.000115282	16.4773	Distal Intergenic	ENSMUSG00000024660	Incenp
chr19	6830400	6830399	+	2.62e-07	0.000116874	16.7363	Promoter (<=1kb)	ENSMUSG00000104884	Mir5046
chr12	70826543	70826542	+	2.67e-07	0.000118407	11.1845	Promoter (<=1kb)	ENSMUSG00000048285	Frmd6
chr9	72646091	72646090	+	2.67e-07	0.000118407	18.6474	Distal Intergenic	ENSMUSG00000032216	Nedd4
chr9	63084264	63084263	-	2.68e-07	0.000118625	14.5863	Distal Intergenic	ENSMUSG00000022245	Skor1
chr4	135324980	135324979	-	2.7e-07	0.000119125	-18.0328	Promoter (<=1kb)	ENSMUSG00000028809	Srrm1
chr7	122952451	122952450	+	2.71e-07	0.000119329	25	Distal Intergenic	ENSMUSG00000030779	Rbbp6
chrX	123534081	123534080	+	2.71e-07	0.000119448	-15.0839	Distal Intergenic	ENSMUSG00000095005	Astx6
chrX	88263959	88263958	-	2.78e-07	0.000121911	15.6627	Distal Intergenic	ENSMUSG00000052372	Il1rapl1
chr10	38650760	38650759	+	2.8e-07	0.0001228	-27.9936	Distal Intergenic	ENSMUSG00000094311	Rfpl4b
chr15	101541878	101541877	-	2.83e-07	0.000123645	10.0524	Exon (ENSMUST00000023713.9/114566, exon 9 of 9)	ENSMUSG00000049548	Krt82
chr2	15303524	15303523	+	2.83e-07	0.000123781	15.4219	Distal Intergenic	ENSMUSG00000075520	Malrd1
chr16	90175491	90175490	+	2.85e-07	0.000124093	-16.2573	Distal Intergenic	ENSMUSG00000002489	Tiam1
chr15	71585231	71585230	+	2.86e-07	0.000124484	-10.7692	Intron (ENSMUST00000022953.9/70363, intron 2 of 19)	ENSMUSG00000036800	Fam135b
chr15	27414906	27414905	-	2.87e-07	0.000124592	22.0104	Distal Intergenic	ENSMUSG00000022265	Ank
chr4	150612624	150612623	+	2.87e-07	0.00012465	-11.4743	Promoter (2-3kb)	ENSMUSG00000039852	Rere
chr18	43900294	43900293	+	2.89e-07	0.000125074	-15.6369	Intron (ENSMUST00000236394.1/ENSMUST00000236394.1, intron 1 of 1)	ENSMUSG00000055561	Spink5
chr2	63397529	63397528	+	2.9e-07	0.000125415	31.6577	Distal Intergenic	ENSMUSG00000059742	Kcnh7
chr18	65169940	65169939	-	2.92e-07	0.000126039	26.8261	Exon (ENSMUST00000224890.1/83814, exon 11 of 11)	ENSMUSG00000024589	Nedd4l
chr18	37690056	37690055	-	2.94e-07	0.000126691	16.6718	Promoter (<=1kb)	ENSMUSG00000102748	Pcdhgb2
chr14	105348700	105348699	+	2.95e-07	0.000127014	28.0572	Distal Intergenic	ENSMUSG00000053253	Ndfip2
chr2	91676174	91676173	+	2.96e-07	0.000127217	-13.125	3' UTR	ENSMUSG00000027244	Atg13
chrX	80314166	80314165	+	2.97e-07	0.000127501	23.3877	Distal Intergenic	ENSMUSG00000046942	Mageb16
chr9	102961631	102961630	+	2.99e-07	0.000128222	-18.3192	Distal Intergenic	ENSMUSG00000032548	Slco2a1
chr19	3414398	3414397	-	3e-07	0.000128306	-14.0078	Promoter (<=1kb)	ENSMUSG00000024907	Gal
chr17	85785514	85785513	+	3.07e-07	0.000131008	12.4271	Distal Intergenic	ENSMUSG00000024134	Six2
chr15	63718259	63718258	+	3.09e-07	0.00013163	-11.591	Promoter (<=1kb)	ENSMUSG00000115520	Gm20740
chr10	121029590	121029589	+	3.14e-07	0.000133519	17.6748	Distal Intergenic	ENSMUSG00000020218	Wif1
chr15	26018623	26018622	-	3.15e-07	0.000133728	-13.2542	Distal Intergenic	ENSMUSG00000052253	Zfp622
chr6	122227525	122227524	-	3.16e-07	0.000134109	-12.0875	Promoter (1-2kb)	ENSMUSG00000101397	Mug-ps1
chr19	44400221	44400220	+	3.18e-07	0.000134526	-13.172	Exon (ENSMUST00000041331.3/20249, exon 5 of 6)	ENSMUSG00000037071	Scd1
chr19	20774097	20774096	+	3.19e-07	0.000134973	-14.3182	Distal Intergenic	ENSMUSG00000024749	Tmc1
chr5	140670545	140670544	-	3.21e-07	0.000135424	-23.5909	Promoter (1-2kb)	ENSMUSG00000036555	Iqce
chr5	112255498	112255497	+	3.22e-07	0.00013592	16.2752	Promoter (<=1kb)	ENSMUSG00000029343	Crybb1
chr17	88636717	88636716	-	3.26e-07	0.000136683	20.72	Exon (ENSMUST00000163588.7/77057, exon 2 of 4)	ENSMUSG00000033855	Ston1
chr3	37405355	37405354	-	3.26e-07	0.000136683	25.5579	3' UTR	ENSMUSG00000050174	Nudt6
chr4	138456128	138456127	-	3.32e-07	0.000138967	13.4571	Promoter (1-2kb)	ENSMUSG00000046447	Camk2n1
chr2	167763617	167763616	+	3.35e-07	0.000139833	15.6163	Distal Intergenic	ENSMUSG00000006462	A530013C23Rik
chr17	56257986	56257985	-	3.39e-07	0.000140681	-11.1437	Promoter (1-2kb)	ENSMUSG00000043683	Fem1a
chr6	40722847	40722846	+	3.38e-07	0.000140681	14.9944	Intron (ENSMUST00000071535.9/232714, intron 32 of 47)	ENSMUSG00000068587	Mgam
chr2	172293073	172293072	+	3.39e-07	0.000140681	-17.0112	Distal Intergenic	ENSMUSG00000038537	Mc3r
chr12	83208052	83208051	-	3.4e-07	0.000140899	15.4559	Distal Intergenic	ENSMUSG00000021221	Dpf3
chr10	128569636	128569635	+	3.44e-07	0.000142063	-31.0871	Exon (ENSMUST00000082059.6/13867, exon 28 of 28)	ENSMUSG00000025364	Pa2g4
chr7	16650073	16650072	+	3.44e-07	0.000142063	-11.9278	Intron (ENSMUST00000205380.1/100038912, intron 2 of 2)	ENSMUSG00000108307	Ceacam-ps1
chr1	156183620	156183619	+	3.45e-07	0.000142241	27.5901	Intron (ENSMUST00000015628.3/329274, intron 1 of 4)	ENSMUSG00000015484	Fam163a
chr13	65237154	65237153	-	3.47e-07	0.000142881	21.6948	Distal Intergenic	ENSMUSG00000032999	Nlrp4f
chr7	24391040	24391039	+	3.51e-07	0.000143906	13.2652	Distal Intergenic	ENSMUSG00000002210	Smg9
chr11	119630767	119630766	+	3.52e-07	0.00014419	-16.908	Intron (ENSMUST00000125583.7/74370, intron 1 of 12)	ENSMUSG00000025583	Rptor
chr8	110970533	110970532	-	3.52e-07	0.00014419	-14.2319	3' UTR	ENSMUSG00000015023	Ddx19a
chr17	47877618	47877617	-	3.55e-07	0.000144457	-14.3924	Promoter (1-2kb)	ENSMUSG00000023991	Foxp4
chr19	41600810	41600809	+	3.54e-07	0.000144457	26.7361	3' UTR	ENSMUSG00000025020	Slit1
chr5	125515072	125515071	+	3.54e-07	0.000144457	-10.1756	Promoter (<=1kb)	ENSMUSG00000029482	Aacs
chr5	65036874	65036873	-	3.56e-07	0.000145012	-16.0851	Intron (ENSMUST00000031080.14/68303, intron 12 of 13)	ENSMUSG00000037913	Tmem156
chr14	44676641	44676640	+	3.64e-07	0.000147434	13.0355	Intron (ENSMUST00000111860.8/ENSMUST00000111860.8, intron 1 of 4)	ENSMUSG00000091923	Gm8267
chr13	51969701	51969700	-	3.68e-07	0.000148787	-12.6705	Distal Intergenic	ENSMUSG00000021453	Gadd45g
chr10	79975227	79975226	-	3.69e-07	0.000148927	-15.795	Promoter (<=1kb)	ENSMUSG00000035745	Grin3b
chr13	55210176	55210175	+	3.68e-07	0.000148927	16.6012	Promoter (<=1kb)	ENSMUSG00000021488	Nsd1
chr7	6677306	6677305	-	3.69e-07	0.000148927	10.8597	Exon (ENSMUST00000002336.15/22776, exon 8 of 8)	ENSMUSG00000002266	Zim1
chr16	48497485	48497484	-	3.71e-07	0.00014942	-10.5422	Intron (ENSMUST00000023330.7/17450, intron 9 of 26)	ENSMUSG00000022652	Morc1
chr7	128153997	128153996	+	3.71e-07	0.00014942	10.28	Promoter (<=1kb)	ENSMUSG00000070369	Itgad
chr17	43391895	43391894	-	3.72e-07	0.00014943	24.1026	Promoter (2-3kb)	ENSMUSG00000056492	Adgrf5
chr15	98780775	98780774	-	3.72e-07	0.000149568	-34.9048	Promoter (2-3kb)	ENSMUSG00000022996	Wnt10b
chr3	102193886	102193885	+	3.74e-07	0.000149938	-28.6159	Intron (ENSMUST00000029453.12/229658, intron 2 of 7)	ENSMUSG00000027860	Vangl1
chr12	81668570	81668569	-	3.76e-07	0.000150635	19.16	Distal Intergenic	ENSMUSG00000042734	Ttc9
chr13	111803236	111803235	-	3.77e-07	0.000151122	-16.1571	Intron (ENSMUST00000109267.8/26401, intron 1 of 19)	ENSMUSG00000021754	Map3k1
chr4	127326422	127326421	+	3.79e-07	0.000151552	-11.5191	Promoter (2-3kb)	ENSMUSG00000042367	Gjb3
chr15	86583524	86583523	+	3.79e-07	0.000151552	13.7435	Distal Intergenic	ENSMUSG00000051864	Tbc1d22a
chr1	104583306	104583305	-	3.82e-07	0.000152317	10.4	Distal Intergenic	ENSMUSG00000050840	Cdh20
chr5	139383309	139383308	-	3.83e-07	0.000152476	21.7141	Promoter (2-3kb)	ENSMUSG00000044197	Gpr146
chr16	92606003	92606002	+	3.86e-07	0.000153261	-11.3038	Exon (ENSMUST00000023673.13/12394, exon 8 of 8)	ENSMUSG00000022952	Runx1
chrX	118081885	118081884	+	3.89e-07	0.000154464	12.3604	Distal Intergenic	ENSMUSG00000100194	Tgif2lx2
chr15	102003154	102003153	+	3.91e-07	0.000154997	-11.359	Promoter (1-2kb)	ENSMUSG00000049382	Krt8
chr16	91885208	91885207	-	3.92e-07	0.000155379	-19.9509	Promoter (2-3kb)	ENSMUSG00000022957	Itsn1
chr19	59161481	59161480	+	3.96e-07	0.000156813	20.0086	Distal Intergenic	ENSMUSG00000006270	Vax1
chr17	35091000	35090999	-	3.97e-07	0.000157167	-14.6466	Promoter (1-2kb)	ENSMUSG00000007036	Abhd16a
chr13	58030507	58030506	-	4e-07	0.000157949	17.4603	Exon (ENSMUST00000091583.5/100503085, exon 10 of 17)	ENSMUSG00000077962	Mir874
chr4	151012754	151012753	+	4.02e-07	0.000158629	-17.5999	3' UTR	ENSMUSG00000028957	Per3
chr4	53714141	53714140	+	4.03e-07	0.000158842	11.1176	Promoter (<=1kb)	ENSMUSG00000028414	Fktn
chr14	121567750	121567749	+	4.04e-07	0.000159119	-34.0624	Intron (ENSMUST00000212376.2/105445, intron 45 of 54)	ENSMUSG00000025558	Dock9
chr2	93522311	93522310	-	4.04e-07	0.000159119	-14.4651	Distal Intergenic	ENSMUSG00000027215	Cd82
chr12	23314696	23314695	-	4.06e-07	0.000159436	-21.7562	Intron (ENSMUST00000174403.2/ENSMUST00000174403.2, intron 1 of 5)	ENSMUSG00000073164	2410018L13Rik
chr8	43307505	43307504	-	4.09e-07	0.00016052	-13.8992	Promoter (<=1kb)	ENSMUSG00000051176	Zfp42
chr3	104778436	104778435	-	4.1e-07	0.000160532	-24.0279	Promoter (<=1kb)	ENSMUSG00000055865	Tafa3
chr2	39386587	39386586	+	4.11e-07	0.000160759	18.1415	Distal Intergenic	ENSMUSG00000026753	Ppp6c
chr11	44613432	44613431	+	4.15e-07	0.000162473	-11.5345	Intron (ENSMUST00000191765.1/ENSMUST00000191765.1, intron 1 of 1)	ENSMUSG00000057098	Ebf1
chr5	37079485	37079484	+	4.19e-07	0.00016355	-16.4184	Intron (ENSMUST00000173836.7/76071, intron 1 of 2)	ENSMUSG00000117286	Gm1043
chr1	91800657	91800656	+	4.22e-07	0.000164706	-37.5863	Promoter (<=1kb)	ENSMUSG00000007805	Twist2
chr15	83286678	83286677	+	4.26e-07	0.000166138	-12.3543	Distal Intergenic	ENSMUSG00000054277	Arfgap3
chr15	20221364	20221363	-	4.28e-07	0.000166264	10.4467	Distal Intergenic	ENSMUSG00000047565	Acot10
chr12	48425296	48425295	+	4.33e-07	0.000167803	10.4348	Distal Intergenic	ENSMUSG00000020950	Foxg1
chr15	18731264	18731263	-	4.33e-07	0.000167803	12.8841	Intron (ENSMUST00000150382.3/ENSMUST00000150382.3, intron 2 of 3)	ENSMUSG00000022321	Cdh10
chr2	171542885	171542884	-	4.34e-07	0.000167803	11.1111	Distal Intergenic	ENSMUSG00000086823	1700028P15Rik
chr10	80834439	80834438	-	4.36e-07	0.000168634	14.5712	Exon (ENSMUST00000053986.8/237403, exon 2 of 2)	ENSMUSG00000087993	Mir1982
chr16	35486290	35486289	-	4.39e-07	0.000169732	11.1733	Intron (ENSMUST00000023550.8/72599, intron 1 of 16)	ENSMUSG00000022844	Pdia5
chr2	173335739	173335738	+	4.41e-07	0.000170193	21.1152	Distal Intergenic	ENSMUSG00000038400	Pmepa1
chr4	150612604	150612603	+	4.45e-07	0.000171199	-11.8497	Promoter (2-3kb)	ENSMUSG00000039852	Rere
chr13	52896311	52896310	-	4.54e-07	0.000174112	14.0434	3' UTR	ENSMUSG00000021460	Auh
chr12	20699643	20699642	+	4.58e-07	0.000175463	-16.3589	Distal Intergenic	ENSMUSG00000099759	1700030C10Rik
chr11	69849228	69849227	-	4.58e-07	0.000175514	-12.3286	Promoter (2-3kb)	ENSMUSG00000019461	Plscr3
chr6	31017362	31017361	-	4.58e-07	0.000175514	25.8009	Distal Intergenic	ENSMUSG00000065610	Mir29a
chr4	151130340	151130339	-	4.59e-07	0.00017558	18.1444	Promoter (<=1kb)	ENSMUSG00000014592	Camta1
chr13	30484537	30484536	+	4.62e-07	0.000176298	-18.0667	Distal Intergenic	ENSMUSG00000038462	Uqcrfs1
chr14	47748042	47748041	-	4.67e-07	0.000178107	-13.515	Distal Intergenic	ENSMUSG00000021843	Ktn1
chr4	57060495	57060494	-	4.75e-07	0.000180925	-17.4544	Intron (ENSMUST00000095076.9/54357, intron 15 of 25)	ENSMUSG00000028434	Epb41l4b
chr10	76569996	76569995	+	4.78e-07	0.000181711	18.8525	Promoter (<=1kb)	ENSMUSG00000085468	Gm15343
chr18	76533645	76533644	+	4.8e-07	0.000182343	13.0586	Distal Intergenic	ENSMUSG00000024563	Smad2
chr11	120010251	120010250	+	4.86e-07	0.000183391	-14.5496	Promoter (2-3kb)	ENSMUSG00000025375	Aatk
chr2	30902936	30902935	-	4.89e-07	0.000184483	-20.5538	Promoter (<=1kb)	ENSMUSG00000050737	Ptges
chr10	77057344	77057343	-	4.93e-07	0.000185465	-25.2776	Promoter (2-3kb)	ENSMUSG00000001435	Col18a1
chr5	106636484	106636483	+	4.94e-07	0.000185878	17.7498	Exon (ENSMUST00000112696.7/52397, exon 3 of 6)	ENSMUSG00000049606	Zfp644
chrX	158741811	158741810	+	4.95e-07	0.000185878	16.5354	Distal Intergenic	ENSMUSG00000031309	Rps6ka3
chr5	147315864	147315863	-	4.95e-07	0.000185913	10.2362	Intron (ENSMUST00000100433.4/231903, intron 1 of 1)	ENSMUSG00000075543	Urad
chr4	101448882	101448881	+	4.97e-07	0.00018613	-10.828	Promoter (1-2kb)	ENSMUSG00000028527	Ak4
chr12	19704426	19704425	+	5.02e-07	0.00018782	-15.1565	Exon (ENSMUST00000222935.1/ENSMUST00000222935.1, exon 1 of 1)	ENSMUSG00000099759	1700030C10Rik
chr13	97559883	97559882	+	5.06e-07	0.000189028	-14.0551	Promoter (<=1kb)	ENSMUSG00000110235	Gm5086
chr4	140658182	140658181	-	5.16e-07	0.000191813	15.2002	Intron (ENSMUST00000069623.11/72754, intron 1 of 27)	ENSMUSG00000040964	Arhgef10l
chr7	44353037	44353036	+	5.17e-07	0.000191823	-13.8728	Promoter (2-3kb)	ENSMUSG00000038738	Shank1
chr10	7047718	7047717	+	5.19e-07	0.000192252	13.9568	Intron (ENSMUST00000086896.9/320495, intron 1 of 8)	ENSMUSG00000064065	Ipcef1
chr7	24377594	24377593	-	5.19e-07	0.000192252	-25.1984	Exon (ENSMUST00000205428.1/16534, exon 3 of 9)	ENSMUSG00000054342	Kcnn4
chr17	31839159	31839158	+	5.2e-07	0.000192252	10.7843	Distal Intergenic	ENSMUSG00000024042	Sik1
chr13	61422136	61422135	+	5.22e-07	0.000192546	14.8585	Distal Intergenic	ENSMUSG00000021440	Cts7
chr7	63891930	63891929	-	5.24e-07	0.00019299	18.0646	Intron (ENSMUST00000063694.9/50794, intron 1 of 1)	ENSMUSG00000095061	E030018B13Rik
chr8	116731237	116731236	+	5.3e-07	0.000194673	20.2652	Promoter (1-2kb)	ENSMUSG00000031758	Cdyl2
chr2	169832473	169832472	+	5.34e-07	0.000195835	10.1012	Intron (ENSMUST00000109159.2/228911, intron 1 of 2)	ENSMUSG00000047907	Tshz2
chr4	21106313	21106312	+	5.52e-07	0.000201128	-11.1417	Distal Intergenic	ENSMUSG00000055761	Nkain3
chr2	168556513	168556512	-	5.52e-07	0.000201186	-15.7033	Intron (ENSMUST00000074618.9/18019, intron 3 of 9)	ENSMUSG00000027544	Nfatc2
chr9	107520583	107520582	+	5.54e-07	0.000201422	-16.8351	Intron (ENSMUST00000010210.12/56808, intron 22 of 37)	ENSMUSG00000010066	Cacna2d2
chr8	26205243	26205242	+	5.57e-07	0.000202073	-15.2336	Distal Intergenic	ENSMUSG00000037214	Thap1
chr17	87352811	87352810	-	5.58e-07	0.000202434	15.2299	Intron (ENSMUST00000041110.11/225049, intron 15 of 19)	ENSMUSG00000036918	Ttc7
chr1	9908675	9908674	+	5.65e-07	0.000204326	16.6339	Promoter (<=1kb)	ENSMUSG00000046101	Mcmdc2
chr5	115755930	115755929	-	5.67e-07	0.000204745	12.216	Distal Intergenic	ENSMUSG00000041609	Bicdl1
chr12	95585497	95585496	-	5.69e-07	0.000205174	15.266	Distal Intergenic	ENSMUSG00000047414	Flrt2
chr1	180357113	180357112	-	5.71e-07	0.000205486	12.0636	Intron (ENSMUST00000070181.6/320404, intron 2 of 7)	ENSMUSG00000038855	Itpkb
chr14	54435637	54435636	-	5.71e-07	0.000205486	-12.5435	Promoter (2-3kb)	ENSMUSG00000000957	Mmp14
chr2	140773735	140773734	-	5.79e-07	0.000207818	-30.8691	Intron (ENSMUST00000110067.7/72899, intron 3 of 16)	ENSMUSG00000051379	Flrt3
chr11	68126433	68126432	+	5.81e-07	0.000208184	-14.5723	Intron (ENSMUST00000021285.13/55943, intron 7 of 7)	ENSMUSG00000099174	Mir6406
chr1	36507156	36507155	+	5.81e-07	0.00020822	27.3136	3' UTR	ENSMUSG00000001138	Cnnm3
chrX	163305817	163305816	+	5.86e-07	0.00020974	24.4444	Distal Intergenic	ENSMUSG00000031364	Grpr
chr5	124076849	124076848	+	5.87e-07	0.00020996	21.0044	Promoter (2-3kb)	ENSMUSG00000029408	Abcb9
chr11	103333973	103333972	+	5.91e-07	0.00021107	-15.7351	Promoter (<=1kb)	ENSMUSG00000034255	Arhgap27
chr8	125876244	125876243	+	5.92e-07	0.000211148	-28.2115	Intron (ENSMUST00000047239.12/270109, intron 7 of 33)	ENSMUSG00000100812	A730098A19Rik
chr5	90215134	90215133	+	5.93e-07	0.000211289	17.7598	Promoter (<=1kb)	ENSMUSG00000035505	Cox18
chr2	99371789	99371788	+	5.94e-07	0.000211452	10.5549	Distal Intergenic	ENSMUSG00000050587	Lrrc4c
chrX	30147265	30147264	-	5.96e-07	0.000212005	-10.5229	Distal Intergenic	ENSMUSG00000085060	E330016L19Rik
chr12	71549830	71549829	+	5.98e-07	0.000212536	15.1529	Intron (ENSMUST00000222756.1/73815, intron 5 of 5)	ENSMUSG00000113630	4930404H11Rik
chr3	145735149	145735148	-	6e-07	0.000213184	17.877	Distal Intergenic	ENSMUSG00000028194	Ddah1
chr19	47836843	47836842	+	6.02e-07	0.000213641	13.1469	Promoter (<=1kb)	ENSMUSG00000044948	Cfap43
chr4	62312422	62312421	-	6.08e-07	0.000214979	14.0319	Intron (ENSMUST00000139308.1/338355, intron 10 of 17)	ENSMUSG00000066151	Fkbp15
chr9	4260546	4260545	-	6.07e-07	0.000214979	-16.3834	Distal Intergenic	ENSMUSG00000025894	Aasdhppt
chr6	32339465	32339464	+	6.14e-07	0.000216427	-18.0517	Intron (ENSMUST00000115096.3/243743, intron 3 of 31)	ENSMUSG00000086763	Plxna4os1
chr8	79142099	79142098	+	6.14e-07	0.000216427	-14.4772	Intron (ENSMUST00000098614.8/622675, intron 8 of 14)	ENSMUSG00000071064	Zfp827
chr2	49629401	49629400	+	6.17e-07	0.000216716	15.1685	Intron (ENSMUST00000028102.13/16574, intron 1 of 25)	ENSMUSG00000026764	Kif5c
chr4	146067734	146067733	+	6.17e-07	0.000216716	16.9239	Promoter (<=1kb)	NA	Gm13034
chr5	67036196	67036195	-	6.16e-07	0.000216716	-11.1432	Intron (ENSMUST00000101164.10/77569, intron 23 of 25)	ENSMUSG00000037736	Limch1
chr7	43680809	43680808	-	6.17e-07	0.000216716	-20.7835	Distal Intergenic	ENSMUSG00000038888	Ctu1
chr18	84192637	84192636	+	6.19e-07	0.000217153	-15.1969	Intron (ENSMUST00000125450.8/240476, intron 2 of 2)	ENSMUSG00000049090	Zadh2
chr4	122760780	122760779	+	6.25e-07	0.000218837	-12.3305	Distal Intergenic	ENSMUSG00000023263	9530002B09Rik
chr6	112393762	112393761	+	6.29e-07	0.000219732	11.165	Exon (ENSMUST00000203696.1/ENSMUST00000203696.1, exon 1 of 1)	ENSMUSG00000034387	Ssu2
chr14	73143046	73143045	-	6.32e-07	0.000219935	23.7321	Promoter (<=1kb)	ENSMUSG00000022106	Rcbtb2
chrX	26637432	26637431	+	6.32e-07	0.000219935	-13.4584	Distal Intergenic	ENSMUSG00000071788	Gm14525
chr12	19490128	19490127	-	6.34e-07	0.000220038	15.6114	Distal Intergenic	ENSMUSG00000073197	5730507C01Rik
chr11	60479882	60479881	+	6.34e-07	0.000220117	16.755	Promoter (<=1kb)	ENSMUSG00000042678	Myo15
chr9	36382683	36382682	-	6.4e-07	0.000221811	-16.978	Distal Intergenic	ENSMUSG00000023093	Pate12
chr15	58180466	58180465	-	6.43e-07	0.00022265	-28.7405	3' UTR	ENSMUSG00000022359	Wdyhv1
chr5	113091974	113091973	-	6.45e-07	0.000223219	17.4984	Intron (ENSMUST00000212276.1/243219, intron 7 of 7)	ENSMUSG00000029352	Crybb3
chr15	98894982	98894981	+	6.48e-07	0.000224131	-13.7117	Promoter (<=1kb)	ENSMUSG00000023755	Rhebl1
chr11	101673085	101673084	+	6.49e-07	0.000224192	11.2757	Distal Intergenic	ENSMUSG00000034936	Arl4d
chr4	130872659	130872658	-	6.5e-07	0.000224525	-11.0493	Distal Intergenic	ENSMUSG00000028581	Laptm5
chr7	4993325	4993324	-	6.54e-07	0.00022543	18.4397	Promoter (2-3kb)	ENSMUSG00000051550	Zfp579
chr16	66312078	66312077	+	6.57e-07	0.000226265	-10.0629	Distal Intergenic	ENSMUSG00000092599	1700010K23Rik
chr7	18926502	18926501	+	6.59e-07	0.000226633	11.2434	Promoter (<=1kb)	ENSMUSG00000030411	Nova2
chr10	104139684	104139683	+	6.61e-07	0.000227219	-12.2819	Distal Intergenic	ENSMUSG00000095022	Gm20765
chrX	128195650	128195649	+	6.62e-07	0.000227415	11.9048	Distal Intergenic	ENSMUSG00000043569	Cldn34c4
chr2	56800470	56800469	+	6.66e-07	0.000228494	18.0038	Distal Intergenic	ENSMUSG00000098437	Mir195b
chr11	6006397	6006396	-	6.67e-07	0.000228619	-18.2166	Intron (ENSMUST00000109813.8/12323, intron 3 of 20)	ENSMUSG00000057897	Camk2b
chrX	12156120	12156119	+	6.69e-07	0.000229114	10.4855	Intron (ENSMUST00000043441.12/71458, intron 1 of 13)	ENSMUSG00000040363	Bcor
chr12	102568585	102568584	+	6.71e-07	0.000229396	14.4737	3' UTR	ENSMUSG00000021194	Chga
chr9	50443802	50443801	+	6.8e-07	0.000231731	-16.6008	Distal Intergenic	ENSMUSG00000032068	Plet1
chr15	76616592	76616591	-	6.83e-07	0.000232022	-17.1086	Promoter (<=1kb)	ENSMUSG00000063354	Slc39a4
chr5	5507847	5507846	+	6.82e-07	0.000232022	-14.8554	Exon (ENSMUST00000179804.7/64945, exon 5 of 5)	ENSMUSG00000046798	Cldn12
chr14	50624854	50624853	-	6.83e-07	0.000232022	-18.0113	Distal Intergenic	ENSMUSG00000053815	Olfr744
chr7	28788024	28788023	+	6.91e-07	0.000233839	10.2465	Promoter (<=1kb)	ENSMUSG00000051735	Rinl
chr17	26392544	26392543	+	6.92e-07	0.000233839	17.4451	Distal Intergenic	ENSMUSG00000034413	Neurl1b
chrX	33625505	33625504	+	6.91e-07	0.000233839	15.4065	Distal Intergenic	ENSMUSG00000095934	Btbd35f13
chr5	35412978	35412977	-	6.93e-07	0.000233909	11.811	Distal Intergenic	ENSMUSG00000067438	Hmx1
chr15	75564388	75564387	+	6.98e-07	0.000235467	-17.0763	Promoter (2-3kb)	ENSMUSG00000022577	Ly6h
chr4	136739990	136739989	+	7.03e-07	0.000236542	-22.5706	Intron (ENSMUST00000105845.8/13844, intron 3 of 15)	ENSMUSG00000028664	Ephb2
chr5	112626065	112626064	+	7.07e-07	0.00023778	-12.6497	Distal Intergenic	ENSMUSG00000097962	1700034G24Rik
chr4	125249023	125249022	+	7.08e-07	0.000237904	-15.9224	Distal Intergenic	ENSMUSG00000042677	Zc3h12a
chr10	60838985	60838984	+	7.09e-07	0.000238011	16.4686	Distal Intergenic	ENSMUSG00000020099	Unc5b
chr5	36239493	36239492	+	7.12e-07	0.000238465	19.7081	Intron (ENSMUST00000037370.13/81840, intron 1 of 26)	ENSMUSG00000029093	Sorcs2
chr5	141235379	141235378	-	7.15e-07	0.000238747	-16.8951	Distal Intergenic	ENSMUSG00000039683	Sdk1
chr8	70695476	70695475	+	7.19e-07	0.000239862	18.047	Distal Intergenic	ENSMUSG00000071076	Jund
chr3	93079006	93079005	-	7.21e-07	0.000240541	-13.705	Distal Intergenic	ENSMUSG00000096879	Tdpoz8
chr11	83261438	83261437	+	7.3e-07	0.000243149	-14.2416	Distal Intergenic	ENSMUSG00000082101	Slfn14
chr15	15260435	15260434	-	7.33e-07	0.000244165	-17.8934	Distal Intergenic	ENSMUSG00000025370	Cdh9
chr3	61825783	61825782	-	7.35e-07	0.000244649	-11.5165	Distal Intergenic	ENSMUSG00000036894	Rap2b
chr13	44442607	44442606	-	7.41e-07	0.000245833	-10.608	Promoter (2-3kb)	ENSMUSG00000098144	1700029N11Rik
chr8	77186718	77186717	+	7.43e-07	0.000246528	-14.4737	Intron (ENSMUST00000109913.8/110784, intron 5 of 8)	ENSMUSG00000031618	Nr3c2
chr11	117909499	117909498	-	7.46e-07	0.000246923	-10.1766	Distal Intergenic	ENSMUSG00000017713	Tha1
chr5	38780918	38780917	+	7.47e-07	0.000247305	14.4185	Intron (ENSMUST00000169819.4/27278, intron 4 of 18)	ENSMUSG00000039315	Clnk
chr9	39396030	39396029	+	7.53e-07	0.000248682	15.7002	Promoter (2-3kb)	ENSMUSG00000094269	Olfr951
chr2	155614184	155614183	-	7.55e-07	0.000249082	-14.9522	Promoter (2-3kb)	ENSMUSG00000074652	Myh7b
chr15	27680897	27680896	+	7.56e-07	0.000249149	-15.6589	Promoter (<=1kb)	ENSMUSG00000056069	Otulinl
chr17	46682745	46682744	-	7.64e-07	0.000251136	-15.0612	Promoter (1-2kb)	ENSMUSG00000002768	Mea1
chr6	83375843	83375842	+	7.64e-07	0.000251136	17.297	Exon (ENSMUST00000089622.10/194388, exon 7 of 11)	ENSMUSG00000045160	Bola3
chr8	118325661	118325660	-	7.65e-07	0.000251283	-12.291	Intron (ENSMUST00000117160.1/12554, intron 1 of 13)	ENSMUSG00000031841	Cdh13
chr16	17499613	17499612	+	7.68e-07	0.00025184	13.6345	Promoter (<=1kb)	ENSMUSG00000022763	Aifm3
chr6	53817924	53817923	+	7.68e-07	0.00025184	-21.4551	Promoter (2-3kb)	ENSMUSG00000043496	Tril
chr4	116840268	116840267	+	7.71e-07	0.000252674	19.3934	Distal Intergenic	ENSMUSG00000043155	Hpdl
chr11	118510943	118510942	+	7.82e-07	0.000254875	11.1443	Intron (ENSMUST00000117731.7/52897, intron 4 of 13)	ENSMUSG00000025576	Rbfox3
chr6	121032358	121032357	+	7.81e-07	0.000254875	-13.2353	Intron (ENSMUST00000207889.1/194401, intron 9 of 31)	ENSMUSG00000051586	Mical3
chr1	24584642	24584641	+	7.92e-07	0.000257472	14.6008	Promoter (2-3kb)	ENSMUSG00000026141	Col19a1
chr4	37279918	37279917	-	7.98e-07	0.000258651	-10.3335	Intron (ENSMUST00000147108.1/102636890, intron 1 of 7)	ENSMUSG00000086026	Gm12374
chr1	82918246	82918245	-	8.04e-07	0.000259882	28.5733	Distal Intergenic	ENSMUSG00000026159	Agfg1
chr10	76730182	76730181	-	8.05e-07	0.000259882	-10.9856	Exon (ENSMUST00000218963.1/ENSMUST00000218963.1, exon 1 of 2)	ENSMUSG00000001119	Col6a1
chr5	124803291	124803290	+	8.02e-07	0.000259882	-13.7931	Promoter (1-2kb)	ENSMUSG00000038011	Dnah10
chr8	122071870	122071869	+	8.04e-07	0.000259882	-10.2026	Intron (ENSMUST00000127664.1/108148, intron 1 of 15)	ENSMUSG00000025316	Banp
chr18	54278306	54278305	+	8.04e-07	0.000259882	-18.2011	Distal Intergenic	ENSMUSG00000096982	Redrum
chr13	44469771	44469770	+	8.08e-07	0.000260438	10.9518	Distal Intergenic	ENSMUSG00000098144	1700029N11Rik
chr10	81452889	81452888	-	8.11e-07	0.000261067	-12.3688	Promoter (2-3kb)	ENSMUSG00000055053	Nfic
chr2	29436745	29436744	-	8.11e-07	0.000261067	19.7492	Intron (ENSMUST00000028139.10/68975, intron 3 of 7)	ENSMUSG00000098539	Mir133c
chr10	118990072	118990071	+	8.15e-07	0.000261719	10.9291	Distal Intergenic	ENSMUSG00000112778	Gm33677
chr6	126257433	126257432	-	8.17e-07	0.000262384	-23.0198	Distal Intergenic	ENSMUSG00000107623	Gm10415
chrX	159585092	159585091	-	8.18e-07	0.000262484	-15.0771	Intron (ENSMUST00000112464.7/382252, intron 11 of 11)	ENSMUSG00000044150	Bclaf3
chrX	122990787	122990786	+	8.24e-07	0.00026394	-14.3346	Distal Intergenic	ENSMUSG00000079450	Cldn34c1
chr10	69989981	69989980	+	8.29e-07	0.000264961	11.7675	Promoter (<=1kb)	ENSMUSG00000069601	Ank3
chr4	4813850	4813849	-	8.31e-07	0.000265348	16.0119	Distal Intergenic	ENSMUSG00000066324	Impad1
chr7	31440249	31440248	+	8.44e-07	0.000269048	11.3964	Distal Intergenic	ENSMUSG00000095257	Scgb1b3
chr5	66922183	66922182	-	8.45e-07	0.000269223	10.8229	Intron (ENSMUST00000201852.3/77569, intron 3 of 7)	ENSMUSG00000037736	Limch1
chr1	134064009	134064008	+	8.47e-07	0.000269592	16.3506	Distal Intergenic	ENSMUSG00000020423	Btg2
chr14	120411088	120411087	-	8.62e-07	0.0002737	13.0322	Intron (ENSMUST00000088419.12/105559, intron 8 of 8)	ENSMUSG00000022139	Mbnl2
chr10	114958045	114958044	+	8.74e-07	0.000276943	-24.878	Distal Intergenic	ENSMUSG00000050663	Trhde
chr5	37180039	37180038	-	8.77e-07	0.000277492	-17.1127	Intron (ENSMUST00000232332.2/381634, intron 28 of 33)	ENSMUSG00000117286	Gm1043
chr5	139771611	139771610	-	8.86e-07	0.000279493	-11.1091	Promoter (<=1kb)	ENSMUSG00000029547	Ints1
chr4	134065875	134065874	-	8.91e-07	0.000280927	13.0829	Promoter (<=1kb)	ENSMUSG00000012123	Crybg2
chr17	21204166	21204165	-	9e-07	0.000283134	13.9588	Distal Intergenic	ENSMUSG00000057203	Vmn1r234
chr19	3763153	3763152	+	9.06e-07	0.000284697	13.9102	Distal Intergenic	ENSMUSG00000045098	Kmt5b
chr14	14448381	14448380	+	9.16e-07	0.000287229	-16.2543	Exon (ENSMUST00000224271.1/ENSMUST00000224271.1, exon 1 of 1)	ENSMUSG00000068758	Il3ra
chr3	31366188	31366187	-	9.31e-07	0.000291277	-15.4875	Distal Intergenic	ENSMUSG00000069072	Slc7a14
chr11	102468298	102468297	-	9.36e-07	0.000292229	-10.4831	Promoter (1-2kb)	ENSMUSG00000034664	Itga2b
chr17	91088023	91088022	-	9.47e-07	0.000294922	15.2372	Promoter (<=1kb)	ENSMUSG00000024109	Nrxn1
chr2	121669233	121669232	-	9.47e-07	0.000294962	18.5166	Intron (ENSMUST00000110593.8/228564, intron 1 of 14)	ENSMUSG00000027238	Frmd5
chr15	57509612	57509611	-	9.5e-07	0.000295065	-19.4135	Distal Intergenic	ENSMUSG00000022366	Slc22a22
chr11	68556268	68556267	+	9.51e-07	0.000295114	-11.3433	Promoter (<=1kb)	ENSMUSG00000048329	Mfsd6l
chr17	34051070	34051069	-	9.52e-07	0.000295114	-14.8936	Promoter (<=1kb)	ENSMUSG00000024330	Col11a2
chr16	60604828	60604827	-	9.55e-07	0.00029611	10.9208	Promoter (<=1kb)	ENSMUSG00000055540	Epha6
chr13	53285213	53285212	+	9.57e-07	0.000296543	-19.642	Promoter (<=1kb)	ENSMUSG00000021464	Ror2
chr2	30000042	30000041	-	9.73e-07	0.000299738	10.37	Promoter (1-2kb)	ENSMUSG00000057738	Sptan1
chr2	118984067	118984066	-	9.72e-07	0.000299738	16.0778	Distal Intergenic	ENSMUSG00000039983	Ccdc32
chr14	117981815	117981814	+	9.76e-07	0.000300608	19.3507	Distal Intergenic	ENSMUSG00000098648	Mir6239
chr12	56243150	56243149	-	9.84e-07	0.000301845	-12.7954	Distal Intergenic	ENSMUSG00000112164	Gm19990
chr4	67867722	67867721	-	9.83e-07	0.000301845	-11.8076	Distal Intergenic	ENSMUSG00000086790	Gm12911
chr1	192480378	192480377	+	9.86e-07	0.000302415	14.8416	Intron (ENSMUST00000078470.11/16510, intron 10 of 10)	ENSMUSG00000058248	Kcnh1
chr9	73055420	73055419	-	9.89e-07	0.00030283	-17.1507	Intron (ENSMUST00000184146.7/11891, intron 1 of 6)	ENSMUSG00000032202	Rab27a
chr6	53761490	53761489	-	9.88e-07	0.00030283	14.7423	Distal Intergenic	ENSMUSG00000043496	Tril
chr3	114864343	114864342	+	9.92e-07	0.000303324	-10.4	Distal Intergenic	ENSMUSG00000027965	Olfm3
chr15	11085567	11085566	+	1e-06	0.00030549	44.8595	Intron (ENSMUST00000227189.1/239337, intron 2 of 2)	ENSMUSG00000047497	Adamts12
chr7	7132865	7132864	-	1.01e-06	0.000308455	-15.4972	Exon (ENSMUST00000032622.8/76373, exon 4 of 4)	ENSMUSG00000063535	Zfp773
chr14	68277731	68277730	+	1.01e-06	0.000309396	11.6986	Distal Intergenic	ENSMUSG00000022054	Nefm
chr11	114109542	114109541	+	1.02e-06	0.000309462	10.8448	Distal Intergenic	ENSMUSG00000041592	Sdk2
chr16	5165711	5165710	-	1.02e-06	0.000309472	14.8148	Exon (ENSMUST00000165810.1/665119, exon 3 of 16)	ENSMUSG00000091712	Sec14l5
chr2	118584680	118584679	-	1.02e-06	0.000309751	11.267	Distal Intergenic	ENSMUSG00000040084	Bub1b
chr9	36014020	36014019	+	1.02e-06	0.000310185	12.6164	Distal Intergenic	ENSMUSG00000091411	Gm5916
chr13	67383972	67383971	+	1.03e-06	0.000312149	-11.7241	Distal Intergenic	ENSMUSG00000078995	Zfp456
chr7	14152102	14152101	+	1.03e-06	0.000312149	10.9774	Distal Intergenic	ENSMUSG00000074375	Sult2a3
chr2	38513050	38513049	-	1.04e-06	0.000314486	16.4286	Promoter (1-2kb)	ENSMUSG00000026749	Nek6
chr9	43510799	43510798	+	1.04e-06	0.000314608	-16.4674	Intron (ENSMUST00000216660.1/ENSMUST00000216660.1, intron 3 of 3)	ENSMUSG00000032013	Trim29
chr16	62670591	62670590	+	1.05e-06	0.000315126	13.5801	Distal Intergenic	ENSMUSG00000050312	Nsun3
chr12	109032214	109032213	+	1.05e-06	0.000316729	-13.5144	3' UTR	ENSMUSG00000040867	Begain
chr2	164393375	164393374	+	1.05e-06	0.000316729	14.9707	Exon (ENSMUST00000109358.7/17183, exon 6 of 9)	ENSMUSG00000017002	Slpi
chr6	136668878	136668877	-	1.05e-06	0.000316729	-11.9273	Distal Intergenic	ENSMUSG00000030214	Plbd1
chr1	153651124	153651123	-	1.05e-06	0.00031675	10.7557	Promoter (1-2kb)	ENSMUSG00000042671	Rgs8
chr10	56115730	56115729	-	1.06e-06	0.000316957	-10.9665	Exon (ENSMUST00000063138.7/73390, exon 2 of 2)	ENSMUSG00000047669	Msl3l2
chr17	88636740	88636739	-	1.06e-06	0.000318075	19.6891	Exon (ENSMUST00000163588.7/77057, exon 2 of 4)	ENSMUSG00000033855	Ston1
chr11	3998970	3998969	-	1.06e-06	0.000318365	11.0649	Exon (ENSMUST00000078757.7/53897, exon 3 of 3)	ENSMUSG00000049721	Gal3st1
chr9	18235442	18235441	+	1.06e-06	0.000318365	-10.6544	Distal Intergenic	ENSMUSG00000001774	Chordc1
chr11	109770232	109770231	+	1.07e-06	0.000319658	11.0325	Exon (ENSMUST00000144975.1/ENSMUST00000144975.1, exon 2 of 2)	ENSMUSG00000020617	1700012B07Rik
chr5	33480773	33480772	-	1.07e-06	0.000319658	-26.1139	Distal Intergenic	ENSMUSG00000029112	Nkx1-1
chr7	37444230	37444229	+	1.07e-06	0.000319909	18.6674	Intron (ENSMUST00000206763.2/243937, intron 3 of 3)	ENSMUSG00000043456	Zfp536
chr12	19954373	19954372	+	1.08e-06	0.000321151	12.6177	Distal Intergenic	ENSMUSG00000099759	1700030C10Rik
chr12	71342529	71342528	+	1.08e-06	0.000322517	21.9466	Exon (ENSMUST00000221224.1/ENSMUST00000221224.1, exon 3 of 3)	ENSMUSG00000044548	Dact1
chr3	97767025	97767024	+	1.09e-06	0.000323325	10.9479	Promoter (<=1kb)	ENSMUSG00000038170	Pde4dip
chr4	136290886	136290885	-	1.09e-06	0.000323446	-15.3804	Exon (ENSMUST00000069195.4/22704, exon 3 of 3)	ENSMUSG00000051351	Zfp46
chr13	94595506	94595505	+	1.09e-06	0.000323461	13.0291	Distal Intergenic	ENSMUSG00000021686	Ap3b1
chr13	65563054	65563053	-	1.09e-06	0.000323674	-10.1191	Intron (ENSMUST00000223034.1/ENSMUST00000223034.1, intron 1 of 1)	NA	Gm7762
chr17	34716408	34716407	-	1.09e-06	0.000323674	21.0352	Exon (ENSMUST00000238967.1/81877, exon 33 of 44)	ENSMUSG00000073418	C4b
chr19	28967909	28967908	-	1.09e-06	0.000323674	16.8609	Promoter (<=1kb)	ENSMUSG00000064202	4430402I18Rik
chr6	114397670	114397669	-	1.09e-06	0.000323674	10.9661	Promoter (<=1kb)	ENSMUSG00000053004	Hrh1
chr10	10147194	10147193	-	1.1e-06	0.000323881	13.8119	Intron (ENSMUST00000186088.1/ENSMUST00000186088.1, intron 1 of 1)	ENSMUSG00000019790	Stxbp5
chr19	56549442	56549441	+	1.1e-06	0.00032468	12.5188	Promoter (1-2kb)	ENSMUSG00000025078	Nhlrc2
chr5	143381726	143381725	-	1.11e-06	0.000327108	12.3992	Exon (ENSMUST00000110733.8/170935, exon 12 of 22)	ENSMUSG00000010825	Grid2ip
chr17	20427972	20427971	-	1.11e-06	0.000327972	-20.5507	Distal Intergenic	ENSMUSG00000091151	Vmn1r224
chr14	112942209	112942208	-	1.12e-06	0.000328657	-15.0031	Distal Intergenic	ENSMUSG00000033214	Slitrk5
chrX	7573528	7573527	+	1.13e-06	0.000331682	-39.9287	Promoter (<=1kb)	ENSMUSG00000039545	Flicr
chr1	33667813	33667812	+	1.14e-06	0.000332788	23.5294	Promoter (1-2kb)	ENSMUSG00000026134	Prim2
chr5	22071700	22071699	-	1.14e-06	0.000332788	22.4034	Intron (ENSMUST00000161356.7/19699, intron 11 of 64)	ENSMUSG00000042453	Reln
chr10	56115747	56115746	+	1.14e-06	0.000334257	-17.0068	Exon (ENSMUST00000063138.7/73390, exon 2 of 2)	ENSMUSG00000047669	Msl3l2
chr5	113356938	113356937	-	1.15e-06	0.000335419	-18.982	Promoter (<=1kb)	ENSMUSG00000053873	Aym1
chr5	49926016	49926015	-	1.15e-06	0.000335419	-20.0635	Distal Intergenic	ENSMUSG00000029090	Adgra3
chr4	45529099	45529098	-	1.15e-06	0.000336306	-12.8042	Promoter (1-2kb)	ENSMUSG00000044813	Shb
chr15	10178798	10178797	+	1.15e-06	0.000336695	-12.8715	Promoter (1-2kb)	ENSMUSG00000005268	Prlr
chr8	40017101	40017100	+	1.16e-06	0.000338604	13.6752	Exon (ENSMUST00000209880.1/ENSMUST00000209880.1, exon 1 of 2)	ENSMUSG00000031603	Fgf20
chr15	101541980	101541979	-	1.17e-06	0.00033886	13.9416	Intron (ENSMUST00000023713.9/114566, intron 8 of 8)	ENSMUSG00000049548	Krt82
chr11	53478720	53478719	+	1.17e-06	0.00033917	13.4831	Promoter (1-2kb)	ENSMUSG00000044352	Sowaha
chr9	70903974	70903973	-	1.17e-06	0.000339404	22.7209	Intron (ENSMUST00000034731.9/15450, intron 1 of 8)	ENSMUSG00000032207	Lipc
chr3	136742505	136742504	-	1.17e-06	0.000339411	-16.9829	Intron (ENSMUST00000124206.1/19055, intron 1 of 2)	ENSMUSG00000028161	Ppp3ca
chr19	25870381	25870380	+	1.17e-06	0.000339411	10.6294	Distal Intergenic	ENSMUSG00000048138	Dmrt2
chr12	29957255	29957254	-	1.17e-06	0.000340167	19.1523	Intron (ENSMUST00000220271.1/69675, intron 1 of 22)	ENSMUSG00000020674	Pxdn
chr15	80395545	80395544	-	1.18e-06	0.000340589	-10.6052	3' UTR	ENSMUSG00000022416	Cacna1i
chr1	102092329	102092328	+	1.18e-06	0.000341724	10.7055	Distal Intergenic	ENSMUSG00000100684	Gm20268
chr4	150807637	150807636	+	1.19e-06	0.000342901	25.3366	Distal Intergenic	ENSMUSG00000028967	Errfi1
chr5	143157582	143157581	-	1.2e-06	0.000343493	-17.7632	Distal Intergenic	ENSMUSG00000104529	Rbakdn
chr2	113664044	113664043	-	1.2e-06	0.000343794	-18.2569	Intron (ENSMUST00000099576.8/14260, intron 15 of 18)	ENSMUSG00000044042	Fmn1
chr2	37758589	37758588	-	1.2e-06	0.000343794	32.7497	Distal Intergenic	ENSMUSG00000035403	Crb2
chr3	52502380	52502379	+	1.21e-06	0.000344582	11.2185	Distal Intergenic	ENSMUSG00000103965	Gm30173
chr1	120466913	120466912	+	1.22e-06	0.000347319	-16.3954	Distal Intergenic	ENSMUSG00000026390	Marco
chr11	115726798	115726797	-	1.22e-06	0.000347319	13.6471	Distal Intergenic	ENSMUSG00000059923	Grb2
chr7	24377568	24377567	+	1.22e-06	0.000347883	10.6557	Exon (ENSMUST00000205428.1/16534, exon 3 of 9)	ENSMUSG00000054342	Kcnn4
chr7	14957712	14957711	+	1.22e-06	0.000347954	-20.7103	Distal Intergenic	ENSMUSG00000055942	Obox7
chr12	69446788	69446787	-	1.23e-06	0.00034838	41.4543	Distal Intergenic	ENSMUSG00000113035	5830428M24Rik
chr10	81600369	81600368	+	1.23e-06	0.000349007	-17.4527	Promoter (<=1kb)	ENSMUSG00000034758	Tle6
chr12	104038109	104038108	-	1.24e-06	0.000350956	10.5258	Exon (ENSMUST00000043915.3/68054, exon 2 of 5)	ENSMUSG00000041567	Serpina12
chr18	5163499	5163498	+	1.24e-06	0.000351158	15.9135	Promoter (2-3kb)	ENSMUSG00000097888	Gm26682
chr4	38157795	38157794	-	1.25e-06	0.00035219	10.8176	Distal Intergenic	ENSMUSG00000085632	Gm12381
chr2	103476849	103476848	-	1.25e-06	0.000352456	-13.3472	Exon (ENSMUST00000028610.9/12359, exon 2 of 13)	ENSMUSG00000027187	Cat
chr1	75693361	75693360	-	1.25e-06	0.000352523	-18.5503	Distal Intergenic	ENSMUSG00000006576	Slc4a3
chr11	87405892	87405891	-	1.25e-06	0.000353465	-22.5806	Promoter (<=1kb)	ENSMUSG00000010342	Tex14
chr11	52504014	52504013	-	1.25e-06	0.000353465	22.5352	Distal Intergenic	ENSMUSG00000036275	9530068E07Rik
chr4	139596232	139596231	-	1.26e-06	0.000354024	24.2157	Intron (ENSMUST00000123827.8/212632, intron 4 of 11)	ENSMUSG00000028737	Aldh4a1
chr12	22745445	22745444	-	1.26e-06	0.000354779	-12.8339	Distal Intergenic	ENSMUSG00000073164	2410018L13Rik
chr13	30484557	30484556	+	1.26e-06	0.000354779	-17.5491	Distal Intergenic	ENSMUSG00000038462	Uqcrfs1
chr11	55481746	55481745	-	1.26e-06	0.000354779	-17.2686	Promoter (<=1kb)	ENSMUSG00000087342	Gm12238
chr5	10051733	10051732	-	1.26e-06	0.000354779	-12.1905	Distal Intergenic	ENSMUSG00000003974	Grm3
chr14	67771150	67771149	-	1.27e-06	0.000355944	-10.3478	Intron (ENSMUST00000039135.5/68813, intron 42 of 51)	ENSMUSG00000044447	Dock5
chr8	94986401	94986400	-	1.27e-06	0.000356651	24.2586	Promoter (<=1kb)	ENSMUSG00000031785	Adgrg1
chr4	57782789	57782788	+	1.28e-06	0.000358032	12.7549	Promoter (<=1kb)	NA	NA
chr1	180987634	180987633	-	1.28e-06	0.0003586	15.7095	Intron (ENSMUST00000154133.7/13849, intron 4 of 4)	ENSMUSG00000038776	Ephx1
chr5	140670555	140670554	-	1.29e-06	0.000358614	-22.9622	Promoter (1-2kb)	ENSMUSG00000036555	Iqce
chr2	80967537	80967536	+	1.28e-06	0.000358614	-10.6542	Distal Intergenic	ENSMUSG00000026999	Nup35
chr10	56115673	56115672	+	1.3e-06	0.000360616	13.9235	Exon (ENSMUST00000063138.7/73390, exon 2 of 2)	ENSMUSG00000047669	Msl3l2
chr4	96085606	96085605	-	1.3e-06	0.000360851	10.4712	Distal Intergenic	ENSMUSG00000028571	Cyp2j13
chr1	5170661	5170660	+	1.3e-06	0.000360867	-10.219	Distal Intergenic	ENSMUSG00000033793	Atp6v1h
chr12	4134356	4134355	+	1.3e-06	0.000361121	-15.5944	Promoter (<=1kb)	ENSMUSG00000020654	Adcy3
chr18	56497202	56497201	+	1.3e-06	0.000361121	-11.586	Intron (ENSMUST00000237355.1/107022, intron 13 of 14)	ENSMUSG00000001700	Gramd3
chr6	117609553	117609552	+	1.3e-06	0.000361121	10.1675	Intron (ENSMUST00000205216.1/ENSMUST00000205216.1, intron 1 of 1)	ENSMUSG00000099869	1700030F04Rik
chr7	107649284	107649283	-	1.3e-06	0.000361136	17.4045	Intron (ENSMUST00000207852.1/19024, intron 2 of 2)	ENSMUSG00000036528	Ppfibp2
chr11	45979865	45979864	-	1.31e-06	0.000362795	13.7879	Promoter (<=1kb)	ENSMUSG00000040489	Sox30
chr12	20312606	20312605	-	1.31e-06	0.000362795	-15.2967	Exon (ENSMUST00000231862.1/ENSMUST00000231862.1, exon 1 of 1)	ENSMUSG00000099759	1700030C10Rik
chr9	36382561	36382560	+	1.32e-06	0.000362795	-20.6156	Distal Intergenic	ENSMUSG00000023093	Pate12
chrX	18899188	18899187	-	1.31e-06	0.000362795	-12.6974	Distal Intergenic	ENSMUSG00000065422	Mir221
chr3	54590206	54590205	-	1.33e-06	0.00036432	-24.3806	Distal Intergenic	ENSMUSG00000027751	Supt20
chr11	95142637	95142636	+	1.33e-06	0.000365216	13.9252	Promoter (2-3kb)	ENSMUSG00000086552	Dlx4os
chr11	70363329	70363328	+	1.34e-06	0.000366826	-13.5922	Distal Intergenic	ENSMUSG00000018924	Alox15
chr5	115663734	115663733	+	1.34e-06	0.000366826	16.4857	Exon (ENSMUST00000055408.12/75665, exon 5 of 9)	ENSMUSG00000041609	Bicdl1
chr5	33734209	33734208	+	1.34e-06	0.000367381	-22.0188	Promoter (<=1kb)	ENSMUSG00000054252	Fgfr3
chr4	53714134	53714133	-	1.35e-06	0.000367952	11.1916	Promoter (<=1kb)	ENSMUSG00000028414	Fktn
chr2	172292953	172292952	-	1.37e-06	0.000373514	-13.4286	Distal Intergenic	ENSMUSG00000038537	Mc3r
chrY	744712	744711	+	1.37e-06	0.000374314	-10.2985	Intron (ENSMUST00000189888.6/22767, intron 3 of 8)	ENSMUSG00000053211	Zfy1
chr4	146067800	146067799	-	1.38e-06	0.000375287	11.2267	Promoter (<=1kb)	NA	Gm13034
chr1	64303107	64303106	-	1.38e-06	0.000375375	-10.8571	Distal Intergenic	ENSMUSG00000025959	Klf7
chr4	130073154	130073153	+	1.38e-06	0.000376038	10.7393	Intron (ENSMUST00000044565.14/107581, intron 41 of 69)	ENSMUSG00000040690	Col16a1
chr4	139637224	139637223	+	1.38e-06	0.000376038	11.3941	3' UTR	ENSMUSG00000098569	Mir7020
chr10	121305468	121305467	+	1.39e-06	0.000377064	25.9321	Intron (ENSMUST00000064107.6/74694, intron 3 of 11)	ENSMUSG00000052302	Tbc1d30
chr10	127077682	127077681	-	1.39e-06	0.000377064	14.5203	Promoter (1-2kb)	ENSMUSG00000025422	Agap2
chrX	144116762	144116761	-	1.39e-06	0.00037736	-13.3333	Distal Intergenic	ENSMUSG00000085139	A730046J19Rik
chr16	91323302	91323301	-	1.39e-06	0.000377423	-17.1292	Intron (ENSMUST00000232580.1/ENSMUST00000232580.1, intron 1 of 2)	ENSMUSG00000022971	Ifnar2
chrX	76449241	76449240	+	1.4e-06	0.00037791	19.9582	Distal Intergenic	ENSMUSG00000073085	Cldn34b4
chr18	37766795	37766794	-	1.4e-06	0.000378923	-34.1556	Promoter (1-2kb)	ENSMUSG00000102428	Pcdhga12
chr9	113730872	113730871	-	1.41e-06	0.000379121	10.2029	Distal Intergenic	ENSMUSG00000033392	Clasp2
chr13	97559856	97559855	+	1.41e-06	0.000379277	-13.5128	Promoter (<=1kb)	ENSMUSG00000110235	Gm5086
chr8	121801440	121801439	-	1.41e-06	0.000380012	11.701	Promoter (<=1kb)	ENSMUSG00000040263	Klhdc4
chr8	24539332	24539331	-	1.42e-06	0.000381798	14.6996	Promoter (1-2kb)	ENSMUSG00000031549	Ido2
chr4	28548380	28548379	-	1.42e-06	0.000381798	-19.8237	Distal Intergenic	ENSMUSG00000028289	Epha7
chr8	14356413	14356412	-	1.43e-06	0.000381939	12.5844	Intron (ENSMUST00000152652.7/244310, intron 2 of 14)	ENSMUSG00000047495	Dlgap2
chr19	47143843	47143842	-	1.43e-06	0.000381984	-12.3213	Promoter (<=1kb)	ENSMUSG00000079258	Calhm1
chr6	86756529	86756528	-	1.43e-06	0.000382777	-11.7017	Intron (ENSMUST00000113675.7/11746, intron 3 of 11)	ENSMUSG00000029994	Anxa4
chr4	127991172	127991171	-	1.43e-06	0.000383043	13.6008	Intron (ENSMUST00000129619.7/329942, intron 1 of 12)	ENSMUSG00000028804	Csmd2
chr10	22381984	22381983	-	1.44e-06	0.000385098	-20.7365	Distal Intergenic	ENSMUSG00000078452	Raet1d
chr7	27366016	27366015	-	1.44e-06	0.000385098	-10.8456	Intron (ENSMUST00000108362.7/80297, intron 11 of 17)	ENSMUSG00000089832	Shkbp1
chr9	70832526	70832525	+	1.45e-06	0.000385959	12.9274	Intron (ENSMUST00000034731.9/15450, intron 1 of 8)	ENSMUSG00000054693	Adam10
chrX	96659570	96659569	+	1.45e-06	0.000387289	12.7822	Distal Intergenic	ENSMUSG00000031210	Gpr165
chr7	36314902	36314901	+	1.46e-06	0.000387941	12.5245	Distal Intergenic	ENSMUSG00000021217	Tshz3
chr5	130454429	130454428	-	1.46e-06	0.000388301	-16.3227	Intron (ENSMUST00000086029.9/140904, intron 2 of 6)	ENSMUSG00000060371	Caln1
chr15	93399394	93399393	-	1.46e-06	0.00038837	-10.1294	Promoter (<=1kb)	ENSMUSG00000036167	Pphln1
chr1	186240970	186240969	-	1.47e-06	0.000390366	22.434	Distal Intergenic	ENSMUSG00000039246	Lyplal1
chr4	106799912	106799911	-	1.48e-06	0.000392462	-19.3236	Promoter (<=1kb)	ENSMUSG00000034853	Acot11
chr9	66727615	66727614	-	1.5e-06	0.000395704	10.1809	Intron (ENSMUST00000071889.12/76459, intron 2 of 10)	ENSMUSG00000032373	Car12
chr12	99471903	99471902	+	1.5e-06	0.000396508	15.9968	Intron (ENSMUST00000176928.2/71375, intron 1 of 2)	ENSMUSG00000033713	Foxn3
chr6	122974794	122974793	-	1.51e-06	0.00039769	19.1489	Distal Intergenic	ENSMUSG00000059639	Clec4a4
chr8	110232194	110232193	-	1.51e-06	0.00039852	-17.1039	Distal Intergenic	ENSMUSG00000046441	Cmtr2
chr7	79089619	79089618	+	1.52e-06	0.000398826	13.9717	Exon (ENSMUST00000032835.6/11595, exon 6 of 17)	ENSMUSG00000030607	Acan
chr11	88215339	88215338	-	1.53e-06	0.000400811	-17.4766	Distal Intergenic	ENSMUSG00000023723	Mrps23
chr14	71858763	71858762	-	1.54e-06	0.000402696	15.5313	Promoter (2-3kb)	ENSMUSG00000115304	4930434J06Rik
chr18	65687100	65687099	+	1.55e-06	0.000403801	17.235	3' UTR	ENSMUSG00000046610	Oacyl
chr5	115525130	115525129	-	1.55e-06	0.000403801	13.7186	Intron (ENSMUST00000067268.14/19303, intron 1 of 10)	ENSMUSG00000029528	Pxn
chr4	138464882	138464881	-	1.55e-06	0.000403801	14.1231	Distal Intergenic	ENSMUSG00000046447	Camk2n1
chr5	57720797	57720796	+	1.55e-06	0.000403859	-11.9576	Promoter (<=1kb)	ENSMUSG00000029108	Pcdh7
chr8	95661427	95661426	+	1.55e-06	0.000403859	-15.9368	Distal Intergenic	ENSMUSG00000036564	Ndrg4
chr5	106163926	106163925	+	1.56e-06	0.000404555	-16.9563	Distal Intergenic	ENSMUSG00000105508	Gm32921
chr8	3840669	3840668	-	1.56e-06	0.000404555	16.1364	Distal Intergenic	ENSMUSG00000040197	Cd209e
chr2	178581423	178581422	-	1.56e-06	0.000405021	-18.6594	Distal Intergenic	ENSMUSG00000039155	Cdh26
chr4	53714098	53714097	-	1.57e-06	0.000405747	11.0316	Promoter (<=1kb)	ENSMUSG00000028414	Fktn
chr7	37775589	37775588	+	1.58e-06	0.000407322	-16.0071	Promoter (1-2kb)	ENSMUSG00000043456	Zfp536
chr12	109033748	109033747	+	1.58e-06	0.000408095	-14.7021	Exon (ENSMUST00000209829.1/380785, exon 7 of 7)	ENSMUSG00000040867	Begain
chr9	107520607	107520606	+	1.58e-06	0.000408095	-16.4329	Intron (ENSMUST00000010210.12/56808, intron 22 of 37)	ENSMUSG00000010066	Cacna2d2
chr3	111747482	111747481	+	1.58e-06	0.000408095	-10.7932	Distal Intergenic	ENSMUSG00000104543	Gm6602
chr16	34049786	34049785	-	1.59e-06	0.000410303	-11.1831	Exon (ENSMUST00000114961.7/545156, exon 37 of 37)	ENSMUSG00000061751	Kalrn
chr7	80387959	80387958	+	1.6e-06	0.000410601	27.1963	Promoter (<=1kb)	ENSMUSG00000053158	Fes
chr1	153414337	153414336	+	1.61e-06	0.000412757	-15.0376	Promoter (<=1kb)	NA	E330020D12Rik
chr11	21741433	21741432	+	1.61e-06	0.000412757	-17.7987	Intron (ENSMUST00000020568.9/216560, intron 12 of 17)	ENSMUSG00000020319	Wdpcp
chr1	155743245	155743244	-	1.61e-06	0.000413699	16.5525	Promoter (1-2kb)	ENSMUSG00000026468	Lhx4
chr5	12706928	12706927	+	1.62e-06	0.000414157	-19.6887	Distal Intergenic	ENSMUSG00000040254	Sema3d
chr6	145701134	145701133	+	1.62e-06	0.00041436	-14.1669	Distal Intergenic	ENSMUSG00000030259	Rassf8
chr8	27385237	27385236	+	1.63e-06	0.000414682	-12.3731	Intron (ENSMUST00000060943.4/108043, intron 2 of 5)	ENSMUSG00000031492	Chrnb3
chr12	19143882	19143881	-	1.63e-06	0.000415439	10.2385	Distal Intergenic	ENSMUSG00000073197	5730507C01Rik
chr7	28222870	28222869	-	1.63e-06	0.000415596	10.1464	Distal Intergenic	ENSMUSG00000002409	Dyrk1b
chr17	35220820	35220819	-	1.65e-06	0.000420058	-19.6531	Promoter (<=1kb)	ENSMUSG00000042419	Nfkbil1
chr4	150882592	150882591	-	1.66e-06	0.00042011	-10.1576	Distal Intergenic	ENSMUSG00000028964	Park7
chr12	110155223	110155222	-	1.66e-06	0.000420283	27.3938	Promoter (2-3kb)	ENSMUSG00000113331	3110009F21Rik
chr15	99671815	99671814	+	1.66e-06	0.000420283	-33.0172	Promoter (<=1kb)	ENSMUSG00000023017	Asic1
chr7	43777661	43777660	+	1.66e-06	0.000420283	-14.2756	Promoter (1-2kb)	ENSMUSG00000067616	Klk11
chrX	24268092	24268091	-	1.67e-06	0.000421625	11.7492	Distal Intergenic	ENSMUSG00000084063	Gm5934
chr15	92520887	92520886	-	1.68e-06	0.00042215	15.3741	Intron (ENSMUST00000169942.9/239618, intron 3 of 9)	ENSMUSG00000036218	Pdzrn4
chr8	122783276	122783275	-	1.68e-06	0.00042215	10.9213	Intron (ENSMUST00000127664.1/108148, intron 1 of 15)	ENSMUSG00000015016	Acsf3
chr2	61816054	61816053	+	1.68e-06	0.00042215	-14.9417	Distal Intergenic	ENSMUSG00000035033	Tbr1
chr1	10535094	10535093	-	1.69e-06	0.00042393	-14.4077	Intron (ENSMUST00000153695.7/329093, intron 2 of 9)	ENSMUSG00000042501	Cpa6
chr3	76021098	76021097	+	1.68e-06	0.00042393	-11.7279	Distal Intergenic	ENSMUSG00000034098	Fstl5
chr4	53714142	53714141	-	1.69e-06	0.000424234	10.9532	Promoter (<=1kb)	ENSMUSG00000028414	Fktn
chrY	86743534	86743533	-	1.69e-06	0.000424855	10.8635	Distal Intergenic	ENSMUSG00000095650	Gm20854
chr1	192798656	192798655	-	1.7e-06	0.000425256	18.4402	Distal Intergenic	ENSMUSG00000037375	Hhat
chr8	120230019	120230018	-	1.7e-06	0.000426442	-17.6765	Promoter (1-2kb)	ENSMUSG00000031822	Gse1
chr1	159585560	159585559	-	1.71e-06	0.000427593	14.6697	Intron (ENSMUST00000192069.5/21960, intron 1 of 22)	ENSMUSG00000015829	Tnr
chr7	134739378	134739377	-	1.71e-06	0.000427609	-14.2277	Intron (ENSMUST00000211570.1/330662, intron 5 of 26)	ENSMUSG00000058325	Dock1
chr4	137913748	137913747	-	1.73e-06	0.000431074	13.2601	Promoter (<=1kb)	ENSMUSG00000057530	Ece1
chr7	45673055	45673054	-	1.75e-06	0.00043439	13.5008	Distal Intergenic	ENSMUSG00000055978	Fut2
chr2	104096324	104096323	-	1.75e-06	0.00043458	-23.1502	Promoter (<=1kb)	ENSMUSG00000032679	Cd59a
chr2	29016837	29016836	+	1.75e-06	0.00043458	-29.2597	Intron (ENSMUST00000189027.6/329375, intron 1 of 6)	ENSMUSG00000079502	Cfap77
chr13	59726404	59726403	-	1.75e-06	0.000435001	20.6287	Exon (ENSMUST00000052978.5/238663, exon 4 of 4)	ENSMUSG00000043986	Spata31d1d
chr1	82703190	82703189	-	1.77e-06	0.000436962	15	Intron (ENSMUST00000113457.8/12828, intron 43 of 51)	ENSMUSG00000079465	Col4a3
chr11	77477454	77477453	+	1.77e-06	0.000436962	-13.1898	Promoter (<=1kb)	ENSMUSG00000037907	Ankrd13b
chr4	104115830	104115829	-	1.76e-06	0.000436962	14.6927	Intron (ENSMUST00000143294.7/13131, intron 2 of 3)	ENSMUSG00000028519	Dab1
chr11	116406462	116406461	+	1.77e-06	0.000437405	-11.3684	Intron (ENSMUST00000100202.9/217340, intron 1 of 18)	ENSMUSG00000052949	Rnf157
chr7	103435505	103435504	+	1.77e-06	0.000437907	39.783	Distal Intergenic	ENSMUSG00000109659	Olfr605
chr11	61685003	61685002	-	1.78e-06	0.000439785	-16.6592	Promoter (<=1kb)	ENSMUSG00000042377	Fam83g
chr7	3219527	3219526	-	1.78e-06	0.000439785	16.4005	Promoter (<=1kb)	ENSMUSG00000078032	Mir291b
chr8	91639100	91639099	-	1.79e-06	0.000440471	-18.2555	Intron (ENSMUST00000069718.14/26383, intron 8 of 8)	ENSMUSG00000031734	Irx3
chr13	102890910	102890909	-	1.8e-06	0.000442276	-14.3465	Intron (ENSMUST00000166726.7/328329, intron 4 of 26)	ENSMUSG00000034751	Mast4
chr12	112339855	112339854	+	1.8e-06	0.00044231	24.9142	Distal Intergenic	ENSMUSG00000047828	A730018C14Rik
chr11	109721429	109721428	-	1.8e-06	0.0004426	12.8472	Promoter (<=1kb)	ENSMUSG00000020614	Fam20a
chr7	14957642	14957641	-	1.81e-06	0.000444251	-13.2671	Distal Intergenic	ENSMUSG00000055942	Obox7
chr7	7278111	7278110	+	1.82e-06	0.000444947	17.7524	Promoter (<=1kb)	ENSMUSG00000095730	Vmn2r29
chr9	101073565	101073564	-	1.83e-06	0.000447188	17.8571	Promoter (<=1kb)	ENSMUSG00000066415	Msl2
chr2	167405791	167405790	+	1.84e-06	0.000449026	14.3159	Distal Intergenic	ENSMUSG00000039463	Slc9a8
chr2	71545632	71545631	-	1.84e-06	0.000449774	15.6129	Promoter (<=1kb)	ENSMUSG00000023391	Dlx2
chr11	81628435	81628434	-	1.84e-06	0.000450072	-14.3861	Intron (ENSMUST00000066197.6/11418, intron 1 of 9)	NA	1700071K01Rik
chr1	36761819	36761818	-	1.85e-06	0.000450313	18.642	Promoter (<=1kb)	ENSMUSG00000026117	Zap70
chr10	60097830	60097829	+	1.86e-06	0.000453942	12.9026	Intron (ENSMUST00000050516.13/69090, intron 9 of 10)	ENSMUSG00000058297	Spock2
chr15	58710311	58710310	-	1.87e-06	0.000454042	12.2629	Distal Intergenic	ENSMUSG00000037106	Fer1l6
chr8	70618157	70618156	+	1.87e-06	0.000454629	12.3354	Promoter (1-2kb)	ENSMUSG00000049988	Lrrc25
chr14	24823316	24823315	-	1.88e-06	0.000456162	26.737	Distal Intergenic	NA	Gm32123
chr10	118869191	118869190	-	1.88e-06	0.000456162	-18.75	Promoter (<=1kb)	ENSMUSG00000028630	Dyrk2
chr11	95179578	95179577	-	1.88e-06	0.000456274	-21.8465	Distal Intergenic	ENSMUSG00000020871	Dlx4
chr4	100097019	100097018	+	1.89e-06	0.000458159	-15.065	Promoter (1-2kb)	ENSMUSG00000035305	Ror1
chr9	54848776	54848775	-	1.89e-06	0.000458159	12.385	Distal Intergenic	ENSMUSG00000032293	Ireb2
chr8	71164650	71164649	-	1.89e-06	0.000458486	-16.1164	Distal Intergenic	ENSMUSG00000101854	1700026F02Rik
chr7	44429250	44429249	-	1.9e-06	0.000459153	19.549	Promoter (<=1kb)	ENSMUSG00000047085	Lrrc4b
chr1	59484571	59484570	+	1.91e-06	0.000460676	-26.0606	Promoter (2-3kb)	ENSMUSG00000041075	Fzd7
chr12	20699604	20699603	+	1.91e-06	0.000460913	-15.7411	Distal Intergenic	ENSMUSG00000099759	1700030C10Rik
chr7	44854920	44854919	-	1.91e-06	0.000460913	14.3964	Promoter (2-3kb)	ENSMUSG00000002963	Pnkp
chr7	19005014	19005013	-	1.92e-06	0.000462619	12.1754	Promoter (<=1kb)	ENSMUSG00000044030	Irf2bp1
chr8	117673637	117673636	-	1.93e-06	0.000464732	17.8604	Promoter (<=1kb)	ENSMUSG00000034308	Sdr42e1
chr5	134293024	134293023	-	1.94e-06	0.000467357	-30.3301	Promoter (2-3kb)	ENSMUSG00000060261	Gtf2i
chr11	119058912	119058911	+	1.95e-06	0.000468115	15.825	Distal Intergenic	ENSMUSG00000025578	Cbx8
chr4	51299789	51299788	+	1.95e-06	0.000468115	-11.7116	Distal Intergenic	ENSMUSG00000039555	Cylc2
chr13	53286470	53286469	+	1.96e-06	0.000468998	37.1058	Promoter (<=1kb)	ENSMUSG00000021464	Ror2
chr2	101823112	101823111	-	1.96e-06	0.000468998	18.1272	Intron (ENSMUST00000163762.7/72446, intron 2 of 9)	ENSMUSG00000032841	Prr5l
chr3	69433901	69433900	+	1.96e-06	0.000468998	-12.248	Intron (ENSMUST00000029355.8/242083, intron 1 of 3)	ENSMUSG00000027784	Ppm1l
chr5	122409798	122409797	-	1.95e-06	0.000468998	11.1035	Exon (ENSMUST00000198417.1/ENSMUST00000198417.1, exon 1 of 1)	ENSMUSG00000029465	Arpc3
chr5	125576940	125576939	+	1.96e-06	0.000468998	24.7505	Intron (ENSMUST00000185104.1/208151, intron 1 of 1)	ENSMUSG00000070498	Tmem132b
chrX	101383637	101383636	+	1.96e-06	0.000468998	26.2034	Promoter (<=1kb)	ENSMUSG00000047797	Gjb1
chr19	9754049	9754048	+	1.96e-06	0.000468998	15.0068	Distal Intergenic	ENSMUSG00000024660	Incenp
chrX	74757742	74757741	+	1.96e-06	0.000468998	-15.6355	Distal Intergenic	ENSMUSG00000079532	Ctag2l2
chr2	144023540	144023539	+	1.98e-06	0.000471971	-14.3124	Distal Intergenic	ENSMUSG00000037307	Banf2
chr15	31659716	31659715	-	1.98e-06	0.000472417	-15.0549	Distal Intergenic	ENSMUSG00000039065	Atpsckmt
chrX	23535037	23535036	-	1.98e-06	0.000472575	20.1058	Distal Intergenic	ENSMUSG00000036769	Wdr44
chr19	5376954	5376953	+	1.99e-06	0.000474838	11.2169	Downstream (<1kb)	ENSMUSG00000039148	Sart1
chr5	117231241	117231240	+	2e-06	0.00047515	-22.1668	Intron (ENSMUST00000111978.7/330177, intron 13 of 20)	ENSMUSG00000061288	Taok3
chr6	133456748	133456747	+	2e-06	0.00047621	-13.6662	Distal Intergenic	NA	Gm5885
chr16	4678678	4678677	-	2.01e-06	0.000476689	-16.5434	Promoter (1-2kb)	ENSMUSG00000039637	Coro7
chr5	119973588	119973587	-	2.02e-06	0.000478409	27.4322	Distal Intergenic	ENSMUSG00000018263	Tbx5
chr9	39886292	39886291	+	2.02e-06	0.000478667	-25.3635	Distal Intergenic	ENSMUSG00000094449	Olfr972
chr4	53714181	53714180	-	2.03e-06	0.00048155	11.0826	Promoter (<=1kb)	ENSMUSG00000028414	Fktn
chr8	25037106	25037105	+	2.04e-06	0.000482398	15.157	Promoter (<=1kb)	ENSMUSG00000037406	Htra4
chr10	60928389	60928388	-	2.05e-06	0.000483094	14.3708	Exon (ENSMUST00000036304.3/73616, exon 3 of 3)	ENSMUSG00000099279	Mir6408
chr16	59587840	59587839	+	2.06e-06	0.00048473	11.2542	Intron (ENSMUST00000172910.2/224273, intron 1 of 21)	ENSMUSG00000022723	Crybg3
chr5	91842585	91842584	+	2.07e-06	0.000485285	-18.7936	Distal Intergenic	ENSMUSG00000101978	1700063O14Rik
chr11	118504199	118504198	+	2.07e-06	0.00048562	13.1821	Intron (ENSMUST00000117731.7/52897, intron 5 of 13)	ENSMUSG00000025576	Rbfox3
chr12	22745421	22745420	-	2.07e-06	0.000485713	-14.4117	Distal Intergenic	ENSMUSG00000073164	2410018L13Rik
chr19	6532003	6532002	-	2.07e-06	0.000485713	17.2012	Exon (ENSMUST00000113462.7/18190, exon 23 of 23)	ENSMUSG00000061742	Slc22a12
chr5	129235259	129235258	-	2.08e-06	0.000486099	12.6849	Distal Intergenic	ENSMUSG00000044017	Adgrd1
chr17	56000126	56000125	-	2.08e-06	0.000486702	-15.8422	Promoter (1-2kb)	ENSMUSG00000038781	Stap2
chr10	77866221	77866220	+	2.09e-06	0.000486863	-16.0888	Promoter (1-2kb)	ENSMUSG00000069581	Tspear
chr7	45537776	45537775	+	2.08e-06	0.000486863	10.0594	Exon (ENSMUST00000211227.1/69217, exon 7 of 16)	ENSMUSG00000040428	Plekha4
chr9	39886319	39886318	-	2.09e-06	0.000486863	-25.8696	Distal Intergenic	ENSMUSG00000094449	Olfr972
chr9	39886300	39886299	+	2.11e-06	0.000491276	-30.9675	Distal Intergenic	ENSMUSG00000094449	Olfr972
chr17	21921125	21921124	+	2.12e-06	0.000493049	15.1264	Exon (ENSMUST00000233196.1/ENSMUST00000233196.1, exon 1 of 1)	ENSMUSG00000078546	Zfp995
chr9	88673471	88673470	+	2.12e-06	0.000493882	21.7504	Distal Intergenic	ENSMUSG00000079427	Mthfsl
chr17	44560119	44560118	+	2.13e-06	0.000495073	13.0095	Intron (ENSMUST00000162816.7/12393, intron 5 of 5)	ENSMUSG00000039153	Runx2
chrX	99066142	99066141	-	2.15e-06	0.000499028	-27.027	Promoter (2-3kb)	ENSMUSG00000031216	Stard8
chr2	101679455	101679454	+	2.16e-06	0.000501419	-13.245	Promoter (1-2kb)	ENSMUSG00000027164	Traf6
chr7	27408633	27408632	+	2.16e-06	0.000502262	18.8751	Exon (ENSMUST00000011895.13/80297, exon 14 of 36)	ENSMUSG00000011751	Sptbn4
chr10	60895662	60895661	+	2.17e-06	0.000503018	11.0585	Distal Intergenic	ENSMUSG00000099279	Mir6408
chr6	125618362	125618361	-	2.17e-06	0.000503018	-23.0264	Intron (ENSMUST00000112254.7/22371, intron 18 of 51)	ENSMUSG00000001930	Vwf
chr18	47256081	47256080	-	2.17e-06	0.000503174	-19.0893	Intron (ENSMUST00000123228.7/20358, intron 4 of 4)	ENSMUSG00000019647	Sema6a
chr2	164559274	164559273	-	2.17e-06	0.000503174	-13.9981	Exon (ENSMUST00000151754.1/670507, exon 3 of 3)	ENSMUSG00000017723	Wfdc2
chr4	140402322	140402321	-	2.17e-06	0.000503174	-18.9557	Distal Intergenic	NA	Gm13016
chr12	93559468	93559467	+	2.18e-06	0.000503567	-15.3736	Distal Intergenic	ENSMUSG00000113164	4930559C10Rik
chr7	80559766	80559765	+	2.18e-06	0.00050447	-11.0526	Distal Intergenic	ENSMUSG00000030528	Blm
chr7	45886515	45886514	+	2.2e-06	0.000507594	-10.7117	Intron (ENSMUST00000211254.1/58867, intron 3 of 3)	ENSMUSG00000002778	Kdelr1
chr2	168556466	168556465	-	2.21e-06	0.000509585	-14.8702	Intron (ENSMUST00000074618.9/18019, intron 3 of 9)	ENSMUSG00000027544	Nfatc2
chr3	84666394	84666393	+	2.21e-06	0.000509585	12.2024	Promoter (<=1kb)	ENSMUSG00000056498	Tmem154
chr2	179888207	179888206	-	2.22e-06	0.000510641	-10.05	Intron (ENSMUST00000000314.12/12561, intron 11 of 15)	ENSMUSG00000000305	Cdh4
chr6	67595077	67595076	-	2.23e-06	0.000511968	13.5258	Distal Intergenic	NA	4930515G16Rik
chrY	744715	744714	-	2.23e-06	0.000512174	-26.4151	Intron (ENSMUST00000189888.6/22767, intron 3 of 8)	ENSMUSG00000053211	Zfy1
chr2	6204074	6204073	+	2.26e-06	0.000516056	-29.9862	Intron (ENSMUST00000151782.1/320132, intron 1 of 6)	ENSMUSG00000039063	Echdc3
chr3	30438227	30438226	-	2.27e-06	0.000518306	14.2281	Intron (ENSMUST00000173495.7/14013, intron 1 of 15)	ENSMUSG00000027684	Mecom
chr10	69986244	69986243	-	2.27e-06	0.000518627	26.5257	Promoter (1-2kb)	ENSMUSG00000069601	Ank3
chr4	154025842	154025841	-	2.28e-06	0.000519434	-34.5696	Promoter (<=1kb)	ENSMUSG00000078350	Smim1
chr19	35666914	35666913	+	2.31e-06	0.000524831	16.8198	Distal Intergenic	ENSMUSG00000094707	A830019P07Rik
chrY	33825625	33825624	-	2.32e-06	0.000525754	10.904	Distal Intergenic	ENSMUSG00000093993	Gm20736
chr5	101723598	101723597	-	2.33e-06	0.00052674	-17.4484	Distal Intergenic	ENSMUSG00000029330	Cds1
chr10	29327477	29327476	+	2.33e-06	0.000526825	10.0629	Intron (ENSMUST00000160399.7/52665, intron 3 of 5)	ENSMUSG00000019883	Echdc1
chr8	119021702	119021701	+	2.33e-06	0.000526825	16.2356	Intron (ENSMUST00000117160.1/12554, intron 6 of 13)	ENSMUSG00000031841	Cdh13
chr18	59954034	59954033	-	2.33e-06	0.000527764	13.5114	Distal Intergenic	ENSMUSG00000073555	Gm4951
chr7	80086297	80086296	-	2.34e-06	0.000528131	24.3609	Intron (ENSMUST00000164056.8/209225, intron 3 of 4)	ENSMUSG00000030541	Idh2
chr1	162537077	162537076	+	2.34e-06	0.000528415	-10.572	Intron (ENSMUST00000028017.15/71449, intron 6 of 7)	ENSMUSG00000026694	Eef1aknmt
chr4	6455861	6455860	-	2.35e-06	0.000530585	16.2296	Promoter (1-2kb)	ENSMUSG00000028245	Nsmaf
chr7	45833027	45833026	-	2.37e-06	0.000533343	-10.064	Promoter (2-3kb)	ENSMUSG00000053801	Grwd1
chr7	121393229	121393228	-	2.37e-06	0.000533592	17.3767	Promoter (<=1kb)	ENSMUSG00000046321	Hs3st2
chrX	68969438	68969437	+	2.37e-06	0.000533592	16.0377	Distal Intergenic	ENSMUSG00000056815	Gm6812
chr2	127141841	127141840	-	2.38e-06	0.000534326	13.6204	Promoter (<=1kb)	ENSMUSG00000074825	Itpripl1
chr12	19490138	19490137	-	2.43e-06	0.000540907	13.6392	Distal Intergenic	ENSMUSG00000073197	5730507C01Rik
chr10	9886178	9886177	+	2.43e-06	0.000540907	-14.539	Intron (ENSMUST00000038213.13/78808, intron 2 of 27)	ENSMUSG00000019790	Stxbp5
chr14	19108788	19108787	+	2.42e-06	0.000540907	-19.0825	Exon (ENSMUST00000225256.1/ENSMUST00000225256.1, exon 1 of 1)	ENSMUSG00000058317	Ube2e2
chr18	36992766	36992765	+	2.42e-06	0.000540907	12.4845	Promoter (<=1kb)	ENSMUSG00000103800	Pcdha8
chrX	80466786	80466785	+	2.43e-06	0.000540907	15.4233	Distal Intergenic	ENSMUSG00000025666	Tmem47
chr1	172253988	172253987	+	2.43e-06	0.000540949	-13.4754	Promoter (<=1kb)	ENSMUSG00000007107	Atp1a4
chr3	95427918	95427917	-	2.43e-06	0.000540949	22.8629	Promoter (<=1kb)	NA	Gm4349
chr2	27864868	27864867	-	2.43e-06	0.000541302	-24.6925	Distal Intergenic	ENSMUSG00000026837	Col5a1
chr2	179657715	179657714	+	2.44e-06	0.000541536	-15.2747	Intron (ENSMUST00000000314.12/12561, intron 2 of 15)	ENSMUSG00000000305	Cdh4
chr17	24263563	24263562	+	2.44e-06	0.000542097	-14.2163	Downstream (<1kb)	ENSMUSG00000072082	Ccnf
chr11	78117904	78117903	+	2.44e-06	0.000542311	14.2857	Promoter (2-3kb)	ENSMUSG00000037750	Fam222b
chr10	71169912	71169911	-	2.46e-06	0.000544105	12.5902	Exon (ENSMUST00000218381.1/319572, exon 8 of 8)	ENSMUSG00000014329	Bicc1
chr17	57090126	57090125	+	2.46e-06	0.000544105	-18.5818	Promoter (2-3kb)	ENSMUSG00000062591	Tubb4a
chr5	115850356	115850355	-	2.45e-06	0.000544105	32.6726	Promoter (<=1kb)	ENSMUSG00000029516	Cit
chr7	60578710	60578709	-	2.48e-06	0.000546939	19.3768	Distal Intergenic	ENSMUSG00000102252	Snrpn
chr4	7695420	7695419	-	2.49e-06	0.000548817	13.962	Distal Intergenic	ENSMUSG00000086070	8430436N08Rik
chr11	68399405	68399404	-	2.49e-06	0.000549219	-14.3328	Promoter (1-2kb)	ENSMUSG00000020902	Ntn1
chr7	137593264	137593263	+	2.49e-06	0.000549219	-20.7564	Distal Intergenic	ENSMUSG00000100863	Gm12669
chr8	117343239	117343238	-	2.5e-06	0.000550154	15.4276	Intron (ENSMUST00000166750.8/74440, intron 1 of 20)	ENSMUSG00000034390	Cmip
chrY	4596006	4596005	-	2.5e-06	0.00055044	-25.8555	Distal Intergenic	ENSMUSG00000096520	Gm3376
chr2	180023933	180023932	+	2.52e-06	0.000552144	15.329	Promoter (1-2kb)	ENSMUSG00000039108	Lsm14b
chr8	52146731	52146730	-	2.52e-06	0.000552144	10.2008	Distal Intergenic	ENSMUSG00000110013	1190028D05Rik
chr4	59752986	59752985	+	2.52e-06	0.000552491	17.3469	Exon (ENSMUST00000070150.10/230259, exon 4 of 4)	ENSMUSG00000045071	E130308A19Rik
chr8	73426657	73426656	+	2.52e-06	0.000552491	12.8088	Distal Intergenic	ENSMUSG00000004383	Large1
chr9	36382676	36382675	+	2.52e-06	0.000552491	-19.6932	Distal Intergenic	ENSMUSG00000023093	Pate12
chr9	44510314	44510313	-	2.53e-06	0.000553805	10.3911	3' UTR	ENSMUSG00000063382	Bcl9l
chr7	25072023	25072022	+	2.54e-06	0.000555024	13.8385	Promoter (<=1kb)	ENSMUSG00000003378	Grik5
chr3	74059240	74059239	-	2.54e-06	0.000555126	-13.797	Distal Intergenic	ENSMUSG00000104096	Gm20356
chr13	41220377	41220376	+	2.55e-06	0.000557041	-20.8955	Promoter (<=1kb)	ENSMUSG00000021364	Elovl2
chr11	46039530	46039529	+	2.57e-06	0.000559834	-22.507	Distal Intergenic	ENSMUSG00000011256	Adam19
chr5	98043361	98043360	+	2.58e-06	0.000561544	13.1944	Distal Intergenic	ENSMUSG00000029338	Antxr2
chr17	32877229	32877228	+	2.59e-06	0.000562806	14.0289	Intron (ENSMUST00000234587.1/ENSMUST00000234587.1, intron 1 of 1)	ENSMUSG00000095325	Zfp870
chr4	122760781	122760780	-	2.59e-06	0.000562806	-10.4999	Distal Intergenic	ENSMUSG00000023263	9530002B09Rik
chrX	120364942	120364941	-	2.59e-06	0.00056294	-35.8974	Promoter (<=1kb)	ENSMUSG00000034755	Pcdh11x
chr11	55974537	55974536	-	2.61e-06	0.00056527	20.473	Intron (ENSMUST00000134285.1/ENSMUST00000134285.1, intron 1 of 4)	ENSMUSG00000037393	Nmur2
chrX	136419490	136419489	-	2.61e-06	0.000565954	11.8184	Distal Intergenic	ENSMUSG00000057439	Kir3dl2
chr14	62587430	62587429	+	2.63e-06	0.000568338	12.322	Exon (ENSMUST00000162987.7/629059, exon 4 of 4)	ENSMUSG00000035184	Fam124a
chr9	113087892	113087891	+	2.65e-06	0.000572787	16.7578	Intron (ENSMUST00000213712.1/ENSMUST00000213712.1, intron 5 of 6)	ENSMUSG00000109890	AU023762
chr5	122043001	122043000	-	2.65e-06	0.000573243	-23.7821	Intron (ENSMUST00000111752.9/13048, intron 2 of 22)	ENSMUSG00000042589	Cux2
chr4	32387178	32387177	-	2.66e-06	0.000573495	14.3306	Intron (ENSMUST00000108180.8/12014, intron 2 of 6)	ENSMUSG00000040270	Bach2
chr7	14957713	14957712	-	2.66e-06	0.000573875	-13.7488	Distal Intergenic	ENSMUSG00000055942	Obox7
chr17	30078844	30078843	+	2.67e-06	0.000575699	-17.0446	Intron (ENSMUST00000226208.2/21769, intron 2 of 5)	ENSMUSG00000044477	Zfand3
chr6	127405898	127405897	-	2.68e-06	0.000576403	-24.0965	Distal Intergenic	ENSMUSG00000037997	Parp11
chr7	108027843	108027842	-	2.69e-06	0.000577251	-13.2021	Downstream (2-3kb)	ENSMUSG00000094426	Olfr478
chrX	12160574	12160573	-	2.69e-06	0.000578089	-11.5152	Promoter (<=1kb)	ENSMUSG00000040363	Bcor
chr15	85622425	85622424	-	2.72e-06	0.000584447	-12.7422	Distal Intergenic	NA	Lncppara
chr7	111994624	111994623	-	2.73e-06	0.000585391	-10.2851	Distal Intergenic	ENSMUSG00000059263	Usp47
chr14	42737901	42737900	+	2.74e-06	0.000585689	-12.8468	Distal Intergenic	ENSMUSG00000095226	Gm10377
chr10	114792016	114792015	-	2.74e-06	0.000585689	-10.7951	Intron (ENSMUST00000061632.7/237553, intron 1 of 18)	ENSMUSG00000050663	Trhde
chr13	113505127	113505126	-	2.74e-06	0.000585689	-19.5864	Promoter (2-3kb)	ENSMUSG00000114790	4921509O07Rik
chr17	34671346	34671345	-	2.74e-06	0.000585689	-19.3994	Promoter (<=1kb)	ENSMUSG00000033327	Tnxb
chr2	3633204	3633203	-	2.74e-06	0.000585689	10.5135	Intron (ENSMUST00000226435.1/66540, intron 1 of 4)	ENSMUSG00000026655	Fam107b
chr4	48051707	48051706	-	2.74e-06	0.000585689	11.1875	Promoter (<=1kb)	ENSMUSG00000028341	Nr4a3
chr12	57515754	57515753	-	2.74e-06	0.000585724	-15.7867	Distal Intergenic	ENSMUSG00000035451	Foxa1
chr2	165867056	165867055	+	2.75e-06	0.000586918	-23.3671	Intron (ENSMUST00000177633.7/228880, intron 2 of 22)	ENSMUSG00000039671	Zmynd8
chr11	22972703	22972702	+	2.75e-06	0.000587325	26.3727	Promoter (<=1kb)	ENSMUSG00000051355	Commd1
chr19	7134038	7134037	+	2.78e-06	0.000591327	-18.1638	Intron (ENSMUST00000040261.6/107227, intron 3 of 10)	ENSMUSG00000047787	Flrt1
chr5	33730288	33730287	-	2.8e-06	0.000594644	-15.5394	Promoter (<=1kb)	ENSMUSG00000054252	Fgfr3
chr11	32532090	32532089	-	2.81e-06	0.000594806	15.9361	Promoter (<=1kb)	ENSMUSG00000044056	Efcab9
chr10	79988383	79988382	+	2.81e-06	0.000595314	-12.9344	Promoter (<=1kb)	ENSMUSG00000004665	Cnn2
chr10	60721906	60721905	+	2.82e-06	0.00059574	-19.3364	Promoter (2-3kb)	ENSMUSG00000020100	Slc29a3
chr2	72715917	72715916	+	2.82e-06	0.00059574	-10.5491	Intron (ENSMUST00000124829.1/74541, intron 4 of 6)	ENSMUSG00000085252	8430437L04Rik
chr5	135911345	135911344	+	2.82e-06	0.00059574	-11.713	Exon (ENSMUST00000198270.1/22628, exon 2 of 3)	ENSMUSG00000051391	Ywhag
chr18	79426992	79426991	+	2.82e-06	0.000596026	-14.8704	Distal Intergenic	ENSMUSG00000024548	Setbp1
chr13	111803256	111803255	-	2.83e-06	0.000597182	-14.5565	Intron (ENSMUST00000109267.8/26401, intron 1 of 19)	ENSMUSG00000021754	Map3k1
chr2	163281145	163281144	-	2.83e-06	0.000597292	26.807	Intron (ENSMUST00000109428.8/269389, intron 3 of 8)	ENSMUSG00000074607	Tox2
chr7	140070624	140070623	-	2.84e-06	0.000597293	-18.415	Exon (ENSMUST00000026541.14/68566, exon 5 of 5)	ENSMUSG00000025468	Caly
chr12	117983037	117983036	-	2.85e-06	0.000599179	-16.9268	Exon (ENSMUST00000176756.8/13411, exon 25 of 52)	ENSMUSG00000018581	Dnah11
chr3	85410284	85410283	-	2.85e-06	0.000599646	33.9728	Intron (ENSMUST00000154148.7/99889, intron 3 of 9)	ENSMUSG00000080424	Mir466k
chr10	37708322	37708321	+	2.86e-06	0.000600494	-17.3154	Distal Intergenic	ENSMUSG00000111234	4930591E09Rik
chr5	115313719	115313718	-	2.87e-06	0.000602746	12.6338	Intron (ENSMUST00000149609.1/102639268, intron 1 of 1)	NA	Gm13830
chr9	22131940	22131939	-	2.87e-06	0.000602798	-12.9087	Promoter (<=1kb)	ENSMUSG00000001348	Acp5
chr16	92391910	92391909	+	2.87e-06	0.000603249	-18.4524	Downstream (<1kb)	ENSMUSG00000022951	Rcan1
chr2	21287902	21287901	-	2.88e-06	0.000605074	20.9549	Distal Intergenic	ENSMUSG00000045967	Gpr158
chr5	96768205	96768204	+	2.9e-06	0.000606644	-15.0894	Intron (ENSMUST00000036019.4/231470, intron 65 of 73)	ENSMUSG00000029484	Anxa3
chr6	52254043	52254042	-	2.9e-06	0.000606644	10.0977	Distal Intergenic	ENSMUSG00000086427	Hoxa11os
chrX	24153864	24153863	+	2.9e-06	0.000607089	-17.6726	Distal Intergenic	ENSMUSG00000068113	Gm4907
chr4	43405951	43405950	-	2.92e-06	0.000607895	17.3603	Promoter (<=1kb)	ENSMUSG00000035969	Rusc2
chr8	23172026	23172025	+	2.94e-06	0.000611705	-20.2779	3' UTR	ENSMUSG00000031545	Gpat4
chr2	57112110	57112109	+	2.96e-06	0.000613451	-15.195	Promoter (<=1kb)	ENSMUSG00000026826	Nr4a2
chr16	8406169	8406168	+	2.97e-06	0.000616152	-16.2891	Distal Intergenic	ENSMUSG00000022715	Tmem114
chr1	44213112	44213111	-	2.98e-06	0.000617794	-10.0192	Exon (ENSMUST00000161563.1/ENSMUST00000161563.1, exon 1 of 1)	ENSMUSG00000046828	Mettl21e
chr9	65011233	65011232	-	3e-06	0.000620121	14.7541	Intron (ENSMUST00000036615.6/57874, intron 1 of 10)	ENSMUSG00000033629	Hacd3
chr5	140328218	140328217	-	3e-06	0.000620677	12.0823	3' UTR	ENSMUSG00000036639	Nudt1
chr11	41132956	41132955	-	3.02e-06	0.000622915	-11.1245	Distal Intergenic	ENSMUSG00000020326	Ccng1
chr15	74749811	74749810	-	3.02e-06	0.000623359	-33.3333	3' UTR	ENSMUSG00000075605	Slurp2
chr10	80606574	80606573	+	3.02e-06	0.000623461	13.2484	Promoter (<=1kb)	ENSMUSG00000113949	Scamp4
chr12	20312133	20312132	-	3.03e-06	0.000623847	16.3607	Distal Intergenic	ENSMUSG00000099759	1700030C10Rik
chr19	58861256	58861255	+	3.03e-06	0.000624174	22.3097	Promoter (<=1kb)	ENSMUSG00000025092	Hspa12a
chr12	100910358	100910357	-	3.03e-06	0.000624221	-14.2116	Promoter (2-3kb)	ENSMUSG00000047415	Gpr68
chr13	54996097	54996096	+	3.04e-06	0.000624221	-13.0475	Promoter (<=1kb)	ENSMUSG00000025876	Unc5a
chr8	125272485	125272484	+	3.04e-06	0.000624221	18.5891	Distal Intergenic	ENSMUSG00000043051	Disc1
chr10	80932099	80932098	-	3.05e-06	0.000626785	22.3145	Promoter (1-2kb)	ENSMUSG00000015312	Gadd45b
chrX	12090454	12090453	-	3.05e-06	0.000627694	22.7988	Intron (ENSMUST00000043441.12/71458, intron 1 of 13)	ENSMUSG00000040363	Bcor
chr6	85478439	85478438	-	3.06e-06	0.0006283	18.8244	Exon (ENSMUST00000159062.7/330369, exon 6 of 13)	ENSMUSG00000030007	Cct7
chr14	48655346	48655345	-	3.09e-06	0.000634065	13.229	Downstream (2-3kb)	ENSMUSG00000021848	Otx2
chr14	55712606	55712605	-	3.09e-06	0.000634065	-22.5134	Promoter (<=1kb)	ENSMUSG00000022218	Tgm1
chr3	95427965	95427964	-	3.09e-06	0.000634065	14.1839	Promoter (<=1kb)	NA	Gm4349
chr11	58457704	58457703	-	3.1e-06	0.000635249	11.8278	Promoter (1-2kb)	ENSMUSG00000043314	Olfr30
chr14	24823263	24823262	-	3.11e-06	0.000635489	26.2829	Distal Intergenic	NA	Gm32123
chr14	50892456	50892455	+	3.12e-06	0.000636831	-10.3845	Promoter (<=1kb)	ENSMUSG00000090799	Klhl33
chr3	129595865	129595864	-	3.12e-06	0.000636831	-16.0396	Intron (ENSMUST00000199910.4/170439, intron 1 of 3)	ENSMUSG00000041220	Elovl6
chrX	123160063	123160062	+	3.12e-06	0.000636831	10.143	Intron (ENSMUST00000149445.1/73061, intron 2 of 3)	ENSMUSG00000079450	Cldn34c1
chr4	125363387	125363386	-	3.12e-06	0.000636831	11.9288	Distal Intergenic	ENSMUSG00000001985	Grik3
chr5	147925983	147925982	+	3.13e-06	0.00063904	11.5091	Distal Intergenic	ENSMUSG00000029650	Slc46a3
chr4	127421828	127421827	-	3.14e-06	0.000639254	-11.0169	Distal Intergenic	ENSMUSG00000042357	Gjb5
chr4	149600656	149600655	+	3.14e-06	0.000639875	-12.1339	Intron (ENSMUST00000105691.7/65945, intron 1 of 17)	ENSMUSG00000039953	Clstn1
chr2	178247487	178247486	-	3.16e-06	0.000642689	-17.423	Intron (ENSMUST00000108917.7/74189, intron 1 of 12)	ENSMUSG00000027525	Phactr3
chr4	140321646	140321645	+	3.18e-06	0.000646807	-11.9653	Exon (ENSMUST00000192212.1/ENSMUST00000192212.1, exon 1 of 1)	NA	Gm13016
chr5	112428556	112428555	-	3.19e-06	0.000646807	-13.7756	Exon (ENSMUST00000079491.13/56747, exon 13 of 17)	ENSMUSG00000072722	Gm6588
chrX	142180184	142180183	+	3.19e-06	0.000646807	24.2424	Exon (ENSMUST00000042530.3/245650, exon 3 of 20)	ENSMUSG00000042282	Gucy2f
chr16	94274359	94274358	+	3.19e-06	0.00064705	11.0579	Intron (ENSMUST00000163193.8/110948, intron 2 of 10)	ENSMUSG00000040820	Hlcs
chr5	8082962	8082961	+	3.19e-06	0.00064705	-13.9412	Intron (ENSMUST00000050166.13/11496, intron 28 of 29)	ENSMUSG00000003161	Sri
chr7	45779849	45779848	-	3.2e-06	0.000647949	-23.1982	Intron (ENSMUST00000209739.1/54200, intron 1 of 6)	ENSMUSG00000062044	Lmtk3
chr13	98391525	98391524	+	3.24e-06	0.000653679	-10.9524	Distal Intergenic	ENSMUSG00000078302	Foxd1
chr9	118994932	118994931	-	3.24e-06	0.000653679	17.3436	Intron (ENSMUST00000073109.11/69274, intron 1 of 7)	ENSMUSG00000065513	Mir26a-1
chr17	79231106	79231105	+	3.26e-06	0.000656315	26.8293	Distal Intergenic	ENSMUSG00000036533	Cdc42ep3
chr7	16887593	16887592	-	3.26e-06	0.000656315	13.0708	Distal Intergenic	ENSMUSG00000063594	Gng8
chr13	21060533	21060532	-	3.26e-06	0.000656726	12.2401	Distal Intergenic	ENSMUSG00000042869	Olfr1370
chr12	110685982	110685981	+	3.27e-06	0.000657822	-36.7558	Distal Intergenic	ENSMUSG00000056508	1700001K19Rik
chr8	67604963	67604962	-	3.27e-06	0.000657822	10.7238	Distal Intergenic	ENSMUSG00000056426	Nat3
chr2	128124069	128124068	+	3.28e-06	0.000658119	-13.9194	Promoter (1-2kb)	ENSMUSG00000027381	Bcl2l11
chr1	91022053	91022052	-	3.29e-06	0.00066091	10.6383	Intron (ENSMUST00000189505.6/16978, intron 1 of 12)	ENSMUSG00000026305	Lrrfip1
chr10	61591762	61591761	-	3.3e-06	0.000661883	13.8716	Exon (ENSMUST00000186283.1/ENSMUST00000186283.1, exon 1 of 1)	ENSMUSG00000020090	Npffr1
chr7	64409951	64409950	+	3.3e-06	0.000661883	-10.5235	Intron (ENSMUST00000037205.10/73724, intron 2 of 2)	ENSMUSG00000033429	Mcee
chr10	27006777	27006776	-	3.3e-06	0.000662004	-28.0399	Exon (ENSMUST00000092639.11/16773, exon 56 of 65)	ENSMUSG00000019899	Lama2
chr2	153556367	153556366	+	3.31e-06	0.000663262	11.0918	Distal Intergenic	ENSMUSG00000061411	Nol4l
chr18	38584342	38584341	+	3.32e-06	0.000664764	10.0637	Downstream (1-2kb)	ENSMUSG00000024427	Spry4
chr12	14545682	14545681	+	3.33e-06	0.000665213	13.7651	Distal Intergenic	ENSMUSG00000113336	Gm16497
chr8	87738329	87738328	+	3.33e-06	0.000665419	-21.5277	Intron (ENSMUST00000165770.8/94187, intron 3 of 5)	ENSMUSG00000045333	Zfp423
chr4	45109900	45109899	+	3.34e-06	0.000665738	-21.7719	Promoter (1-2kb)	ENSMUSG00000078713	Tomm5
chr12	77526785	77526784	+	3.34e-06	0.000667051	11.7419	Distal Intergenic	ENSMUSG00000021065	Fut8
chr17	29326282	29326281	-	3.35e-06	0.000667381	-23.8788	Exon (ENSMUST00000234782.1/74116, exon 4 of 6)	ENSMUSG00000024011	Pi16
chr11	49625923	49625922	-	3.35e-06	0.000667425	13.3041	Exon (ENSMUST00000152253.1/14257, exon 5 of 7)	ENSMUSG00000020357	Flt4
chr8	22668513	22668512	-	3.35e-06	0.000667782	-12.5779	Promoter (<=1kb)	ENSMUSG00000031537	Ikbkb
chr5	120241802	120241801	+	3.38e-06	0.00067138	22.1991	Distal Intergenic	ENSMUSG00000029594	Rbm19
chr1	189037748	189037747	+	3.39e-06	0.000672658	12.1176	Distal Intergenic	ENSMUSG00000026608	Kctd3
chr13	24470471	24470470	+	3.39e-06	0.000672952	-10.4543	3' UTR	ENSMUSG00000036006	Ripor2
chr4	144777057	144777056	-	3.4e-06	0.000675917	-12.1902	Downstream (<1kb)	ENSMUSG00000078504	Aadacl4fm5
chr2	92953586	92953585	+	3.41e-06	0.000676927	13.5065	Exon (ENSMUST00000028648.2/80976, exon 6 of 6)	ENSMUSG00000027220	Syt13
chr13	57732941	57732940	-	3.42e-06	0.00067793	-16.6794	Intron (ENSMUST00000187852.6/20745, intron 2 of 9)	ENSMUSG00000056222	Spock1
chr17	26118045	26118044	-	3.42e-06	0.00067793	-11.5175	Promoter (<=1kb)	ENSMUSG00000024180	Tmem8
chr17	34692335	34692334	-	3.44e-06	0.000681803	-10.7119	Exon (ENSMUST00000238967.1/81877, exon 15 of 44)	ENSMUSG00000033327	Tnxb
chr5	114195364	114195363	-	3.45e-06	0.000682803	-10.5335	Exon (ENSMUST00000102582.7/100705, exon 10 of 53)	ENSMUSG00000042010	Acacb
chr17	65163210	65163209	-	3.48e-06	0.000687236	-13.2742	Distal Intergenic	ENSMUSG00000045036	Tmem232
chr8	72135471	72135470	+	3.49e-06	0.000688393	10.6383	Promoter (<=1kb)	ENSMUSG00000031799	Tpm4
chr9	8506911	8506910	+	3.49e-06	0.000688552	-11.6759	Distal Intergenic	ENSMUSG00000031997	Trpc6
chr11	76357723	76357722	+	3.51e-06	0.000690223	-16.3563	Intron (ENSMUST00000021204.3/18230, intron 1 of 7)	ENSMUSG00000020844	Nxn
chr11	96346013	96346012	+	3.52e-06	0.000691268	11.6149	Promoter (1-2kb)	NA	Hoxb3os
chr1	132067459	132067458	-	3.53e-06	0.000691708	11.3557	Promoter (<=1kb)	ENSMUSG00000059149	Mfsd4a
chr4	148922641	148922640	+	3.53e-06	0.000691851	-15.9721	Intron (ENSMUST00000094464.9/69743, intron 4 of 15)	ENSMUSG00000028977	Casz1
chr10	77057314	77057313	-	3.53e-06	0.000692011	-21.6037	Promoter (2-3kb)	ENSMUSG00000001435	Col18a1
chr4	140247345	140247344	-	3.54e-06	0.000692104	-14.1809	Promoter (<=1kb)	ENSMUSG00000040972	Igsf21
chr1	134183472	134183471	+	3.54e-06	0.000692558	17.9699	Promoter (<=1kb)	ENSMUSG00000064246	Chil1
chr4	136825311	136825310	+	3.54e-06	0.000693087	24.2101	Intron (ENSMUST00000105845.8/13844, intron 1 of 15)	ENSMUSG00000028664	Ephb2
chr15	102111645	102111644	+	3.55e-06	0.000693255	-28.7262	Promoter (1-2kb)	ENSMUSG00000037003	Tns2
chr2	25447263	25447262	-	3.6e-06	0.00070083	-13.9843	Promoter (1-2kb)	ENSMUSG00000026944	Abca2
chr5	90219475	90219474	-	3.64e-06	0.000706325	11.1864	Promoter (<=1kb)	ENSMUSG00000035505	Cox18
chr2	165041434	165041433	+	3.66e-06	0.000710132	-15.455	Distal Intergenic	ENSMUSG00000039804	Ncoa5
chr12	97562120	97562119	+	3.68e-06	0.000710932	10.25	Distal Intergenic	ENSMUSG00000021003	Galc
chr11	75669861	75669860	-	3.68e-06	0.000710932	14.4267	Promoter (<=1kb)	ENSMUSG00000017774	Myo1c
chr17	84183523	84183522	-	3.68e-06	0.000710932	28.3738	Downstream (<1kb)	ENSMUSG00000045817	Zfp36l2
chr9	114987451	114987450	-	3.67e-06	0.000710932	-23.3186	Intron (ENSMUST00000183104.7/74486, intron 1 of 11)	ENSMUSG00000040875	Osbpl10
chr9	39886318	39886317	+	3.69e-06	0.00071193	-27.3989	Distal Intergenic	ENSMUSG00000094449	Olfr972
chr11	118530850	118530849	+	3.69e-06	0.000713248	-14.8625	Intron (ENSMUST00000117731.7/52897, intron 3 of 13)	ENSMUSG00000025576	Rbfox3
chr17	45544215	45544214	-	3.7e-06	0.000714073	13.571	3' UTR	ENSMUSG00000096847	Tmem151b
chr8	117914371	117914370	-	3.7e-06	0.000714073	16.1964	Distal Intergenic	ENSMUSG00000031843	Mphosph6
chr2	71535135	71535134	+	3.71e-06	0.000714556	14.3317	Promoter (2-3kb)	NA	Dlx1as
chr6	23773804	23773803	+	3.71e-06	0.000714616	12.6744	Intron (ENSMUST00000166458.8/320405, intron 2 of 29)	ENSMUSG00000017978	Cadps2
chr19	6830391	6830390	+	3.72e-06	0.000715921	14.8934	Promoter (<=1kb)	ENSMUSG00000104884	Mir5046
chrX	3787620	3787619	+	3.72e-06	0.000715921	11.9444	Distal Intergenic	ENSMUSG00000095716	Btbd35f10
chr1	23674684	23674683	+	3.75e-06	0.00071942	21.9512	Distal Intergenic	ENSMUSG00000026156	B3gat2
chr7	44353919	44353918	-	3.75e-06	0.00071942	14.2857	Exon (ENSMUST00000107938.7/243961, exon 24 of 25)	ENSMUSG00000038738	Shank1
chr11	84701544	84701543	+	3.76e-06	0.000721439	-16.0383	Distal Intergenic	ENSMUSG00000085044	1700109G15Rik
chr5	121984741	121984740	+	3.77e-06	0.000722046	12.8156	Intron (ENSMUST00000111752.9/13048, intron 2 of 22)	ENSMUSG00000042589	Cux2
chr4	129962252	129962251	+	3.78e-06	0.000723852	-12.2163	Promoter (1-2kb)	NA	1700003M07Rik
chr18	26324259	26324258	+	3.78e-06	0.000723852	19.0476	Distal Intergenic	ENSMUSG00000024268	Celf4
chr1	141262157	141262156	+	3.79e-06	0.000723865	14.8097	Distal Intergenic	ENSMUSG00000102368	4930590L20Rik
chr14	73798676	73798675	+	3.79e-06	0.000723865	23.8553	Intron (ENSMUST00000226696.1/ENSMUST00000226696.1, intron 2 of 3)	ENSMUSG00000022110	Sucla2
chr16	34049887	34049886	+	3.79e-06	0.000723898	16.041	Exon (ENSMUST00000114973.8/545156, exon 4 of 27)	ENSMUSG00000061751	Kalrn
chrX	161104914	161104913	-	3.81e-06	0.000725421	-21.3946	Intron (ENSMUST00000238603.1/107815, intron 3 of 11)	ENSMUSG00000000037	Scml2
chrY	20670267	20670266	+	3.81e-06	0.000725931	-13.5917	Distal Intergenic	ENSMUSG00000094729	Gm20747
chr13	71785034	71785033	+	3.82e-06	0.000727025	21.6118	Exon (ENSMUST00000223183.1/ENSMUST00000223183.1, exon 1 of 1)	ENSMUSG00000060969	Irx1
chr15	98645648	98645647	-	3.82e-06	0.000727025	14.5543	3' UTR	ENSMUSG00000003352	Cacnb3
chr17	45936575	45936574	-	3.82e-06	0.000727246	-12.0892	Distal Intergenic	ENSMUSG00000117085	4930542M03Rik
chr5	142784914	142784913	+	3.83e-06	0.000727848	-18.0679	Intron (ENSMUST00000152247.7/231861, intron 1 of 24)	ENSMUSG00000039477	Tnrc18
chr2	169056410	169056409	-	3.83e-06	0.000727848	19.7224	Distal Intergenic	ENSMUSG00000086348	1700017J07Rik
chrX	99516758	99516757	+	3.83e-06	0.000728365	31.1505	Distal Intergenic	ENSMUSG00000034403	Pja1
chr10	130045266	130045265	+	3.85e-06	0.000729498	-11.0486	Distal Intergenic	ENSMUSG00000044897	Olfr821
chr2	101979407	101979406	+	3.85e-06	0.000729498	-25.9524	Intron (ENSMUST00000111222.1/241576, intron 4 of 5)	ENSMUSG00000027163	Commd9
chr5	35225612	35225611	+	3.85e-06	0.000729637	17.0833	Distal Intergenic	ENSMUSG00000045318	Adra2c
chr12	20312605	20312604	+	3.86e-06	0.000730774	-15.1929	Exon (ENSMUST00000231862.1/ENSMUST00000231862.1, exon 1 of 1)	ENSMUSG00000099759	1700030C10Rik
chr15	53984081	53984080	-	3.86e-06	0.000730839	-19.8908	Distal Intergenic	ENSMUSG00000058656	Samd12
chr15	85897845	85897844	+	3.87e-06	0.000731893	11.1858	Promoter (2-3kb)	ENSMUSG00000022386	Trmu
chr8	108697912	108697911	-	3.88e-06	0.000732409	12.0353	Intron (ENSMUST00000220518.1/11906, intron 6 of 15)	ENSMUSG00000038872	Zfhx3
chr7	41357711	41357710	+	3.91e-06	0.000737146	10.1815	Distal Intergenic	ENSMUSG00000056383	AI987944
chr8	57836718	57836717	-	3.91e-06	0.000737166	17.0582	Intron (ENSMUST00000204128.2/270049, intron 10 of 12)	ENSMUSG00000096914	Galntl6
chr7	36459691	36459690	-	3.91e-06	0.000737166	-13.0754	Distal Intergenic	ENSMUSG00000021217	Tshz3
chr14	73798667	73798666	+	3.92e-06	0.000738019	24.0053	Intron (ENSMUST00000226696.1/ENSMUST00000226696.1, intron 2 of 3)	ENSMUSG00000022110	Sucla2
chr15	102160862	102160861	+	3.93e-06	0.000738282	28.6287	Intron (ENSMUST00000023806.13/223920, intron 11 of 14)	ENSMUSG00000023045	Soat2
chr16	92606018	92606017	+	3.95e-06	0.000741773	-10.0397	Exon (ENSMUST00000023673.13/12394, exon 8 of 8)	ENSMUSG00000022952	Runx1
chr9	118952376	118952375	-	3.95e-06	0.000741833	20.2706	Intron (ENSMUST00000073109.11/69274, intron 1 of 7)	ENSMUSG00000047409	Ctdspl
chr15	83725703	83725702	+	3.96e-06	0.000743373	-32.906	Promoter (<=1kb)	ENSMUSG00000016763	Scube1
chr9	11380679	11380678	+	3.97e-06	0.000744277	-26.8318	Distal Intergenic	ENSMUSG00000039488	Cntn5
chr17	78874995	78874994	-	3.97e-06	0.000744681	-17.431	Intron (ENSMUST00000024884.4/19106, intron 3 of 15)	ENSMUSG00000024079	Eif2ak2
chr18	5163475	5163474	+	4e-06	0.000748596	11.4233	Promoter (2-3kb)	ENSMUSG00000097888	Gm26682
chr3	128255461	128255460	-	4.01e-06	0.000749387	12.6403	Distal Intergenic	ENSMUSG00000105816	D030025E07Rik
chrX	109202049	109202048	-	4.02e-06	0.00075092	13.5799	Distal Intergenic	ENSMUSG00000048621	Gm6377
chr8	120268798	120268797	+	4.04e-06	0.000753923	13.5764	Intron (ENSMUST00000127664.1/108148, intron 1 of 15)	ENSMUSG00000031822	Gse1
chr2	142655395	142655394	+	4.06e-06	0.00075594	-10.9271	Intron (ENSMUST00000230763.1/16558, intron 25 of 26)	ENSMUSG00000038844	Kif16b
chr5	146466934	146466933	+	4.06e-06	0.00075594	-19.4047	Exon (ENSMUST00000016143.8/245880, exon 8 of 10)	ENSMUSG00000029636	Wasf3
chr9	39886293	39886292	-	4.08e-06	0.000758655	-23.2143	Distal Intergenic	ENSMUSG00000094449	Olfr972
chr12	95617938	95617937	-	4.08e-06	0.000758667	12.8529	Distal Intergenic	ENSMUSG00000047414	Flrt2
chr5	52535008	52535007	+	4.09e-06	0.000758667	-14.0313	3' UTR	ENSMUSG00000039252	Lgi2
chr15	32267669	32267668	+	4.11e-06	0.000760967	-10.2022	Intron (ENSMUST00000226876.1/20356, intron 1 of 8)	ENSMUSG00000022231	Sema5a
chr10	8066007	8066006	+	4.12e-06	0.000761915	23.5334	Distal Intergenic	ENSMUSG00000015755	Tab2
chr7	25096802	25096801	+	4.14e-06	0.000764756	13.7186	Promoter (<=1kb)	ENSMUSG00000098441	Mir6537
chr4	54404865	54404864	-	4.15e-06	0.000766644	-14.1982	Distal Intergenic	ENSMUSG00000060206	Zfp462
chr10	56115711	56115710	+	4.18e-06	0.000770334	-13.7876	Exon (ENSMUST00000063138.7/73390, exon 2 of 2)	ENSMUSG00000047669	Msl3l2
chr9	56865157	56865156	+	4.19e-06	0.00077121	-21.1065	Promoter (<=1kb)	ENSMUSG00000032911	Cspg4
chr2	27112843	27112842	+	4.22e-06	0.000777305	19.5881	Exon (ENSMUST00000151224.2/109349, exon 3 of 3)	ENSMUSG00000036040	Adamtsl2
chr6	106397605	106397604	+	4.22e-06	0.000777494	-12.1714	Intron (ENSMUST00000113261.8/269784, intron 7 of 19)	ENSMUSG00000064293	Cntn4
chr4	80664147	80664146	-	4.24e-06	0.00077896	-19.0351	Distal Intergenic	ENSMUSG00000005994	Tyrp1
chr4	123105465	123105464	+	4.27e-06	0.00078398	-12.457	Promoter (<=1kb)	ENSMUSG00000002384	Bmp8b
chr8	69882482	69882481	+	4.27e-06	0.00078398	13.0053	Exon (ENSMUST00000057831.7/68709, exon 8 of 8)	ENSMUSG00000044006	Cilp2
chr6	99009799	99009798	-	4.3e-06	0.000788127	-18.0321	Intron (ENSMUST00000113326.8/108655, intron 7 of 17)	ENSMUSG00000030067	Foxp1
chr8	120268809	120268808	+	4.3e-06	0.000788145	13.8312	Intron (ENSMUST00000127664.1/108148, intron 1 of 15)	ENSMUSG00000031822	Gse1
chr8	120251234	120251233	+	4.3e-06	0.000788272	-11.2295	Intron (ENSMUST00000127664.1/108148, intron 1 of 15)	ENSMUSG00000031822	Gse1
chr6	88906087	88906086	-	4.3e-06	0.000788421	16.4879	Promoter (<=1kb)	ENSMUSG00000002871	Tpra1
chr1	91800658	91800657	-	4.31e-06	0.000788828	-25.0636	Promoter (<=1kb)	ENSMUSG00000007805	Twist2
chr4	139596290	139596289	-	4.31e-06	0.000788828	29.9557	Intron (ENSMUST00000123827.8/212632, intron 4 of 11)	ENSMUSG00000028737	Aldh4a1
chr3	133754628	133754627	+	4.31e-06	0.000789002	-10.9719	Distal Intergenic	ENSMUSG00000040943	Tet2
chr14	119729386	119729385	-	4.32e-06	0.000789678	23.0455	Intron (ENSMUST00000065904.4/50787, intron 1 of 1)	ENSMUSG00000100274	1700006F04Rik
chr4	124898468	124898467	-	4.33e-06	0.000790002	-14.093	Promoter (<=1kb)	ENSMUSG00000028876	Epha10
chr12	33053908	33053907	+	4.35e-06	0.000792858	30.3322	Promoter (<=1kb)	ENSMUSG00000035860	Cdhr3
chr2	157657836	157657835	-	4.35e-06	0.000792882	-26.7663	Distal Intergenic	ENSMUSG00000027649	Ctnnbl1
chr2	82412327	82412326	+	4.36e-06	0.000794456	-11.2577	Distal Intergenic	ENSMUSG00000087061	A130030D18Rik
chr11	23310612	23310611	+	4.38e-06	0.000795886	-12.3894	Intron (ENSMUST00000180046.7/17847, intron 1 of 79)	ENSMUSG00000056342	Usp34
chr5	143157575	143157574	-	4.39e-06	0.000796926	-15.0474	Distal Intergenic	ENSMUSG00000104529	Rbakdn
chr2	30086792	30086791	-	4.39e-06	0.000797053	-10.3378	Promoter (2-3kb)	ENSMUSG00000026785	Pkn3
chr15	58548327	58548326	+	4.4e-06	0.000797387	-16.9493	Exon (ENSMUST00000161028.1/631797, exon 3 of 41)	ENSMUSG00000037106	Fer1l6
chr18	75012123	75012122	+	4.4e-06	0.000797387	14.3669	Distal Intergenic	ENSMUSG00000036299	BC031181
chr12	110194732	110194731	+	4.43e-06	0.00080119	-12.7128	Distal Intergenic	ENSMUSG00000113331	3110009F21Rik
chr17	23315505	23315504	+	4.43e-06	0.00080119	12.7724	Promoter (2-3kb)	ENSMUSG00000091945	Vmn2r114
chr7	3685841	3685840	-	4.45e-06	0.000803919	22.0592	Promoter (1-2kb)	ENSMUSG00000035596	Mboat7
chr5	143255156	143255155	+	4.46e-06	0.000805496	14.2733	Exon (ENSMUST00000161448.7/54201, exon 7 of 7)	ENSMUSG00000046658	Zfp316
chr12	112339858	112339857	-	4.48e-06	0.000807263	-32.8494	Distal Intergenic	ENSMUSG00000047828	A730018C14Rik
chr10	44074282	44074281	-	4.48e-06	0.000807263	-10.8918	Intron (ENSMUST00000200401.1/11630, intron 1 of 21)	ENSMUSG00000019866	Crybg1
chr2	30650330	30650329	+	4.48e-06	0.000807263	-13.6261	Intron (ENSMUST00000146702.1/ENSMUST00000146702.1, intron 2 of 3)	NA	Gm14486
chrX	151742701	151742700	-	4.48e-06	0.000807263	15.8682	Distal Intergenic	ENSMUSG00000025261	Huwe1
chr8	35589889	35589888	+	4.48e-06	0.000807487	27.3328	Promoter (<=1kb)	ENSMUSG00000097357	Gm16793
chr11	58914339	58914338	-	4.49e-06	0.000807687	21.6835	Distal Intergenic	ENSMUSG00000020490	Btnl10
chr5	62964836	62964835	-	4.49e-06	0.000807687	10.1226	Distal Intergenic	ENSMUSG00000090326	Dthd1
chr8	105468798	105468797	+	4.5e-06	0.000809091	11.6954	Promoter (<=1kb)	ENSMUSG00000014846	Tppp3
chr12	20955373	20955372	+	4.53e-06	0.000811348	-11.7981	Distal Intergenic	ENSMUSG00000052632	Asap2
chr12	32130395	32130394	-	4.53e-06	0.000811348	-31.1111	Distal Intergenic	ENSMUSG00000002997	Prkar2b
chr15	79789728	79789727	+	4.53e-06	0.000811348	-23.6104	Promoter (1-2kb)	ENSMUSG00000089837	Npcd
chr16	92606039	92606038	+	4.52e-06	0.000811348	-11.9355	Exon (ENSMUST00000023673.13/12394, exon 8 of 8)	ENSMUSG00000022952	Runx1
chr3	90942401	90942400	+	4.53e-06	0.000811348	30.3835	Distal Intergenic	ENSMUSG00000086377	4930529C04Rik
chr18	33924936	33924935	-	4.54e-06	0.000812228	-28.0423	Intron (ENSMUST00000025234.6/13824, intron 2 of 23)	ENSMUSG00000024376	Epb41l4a
chr7	17127510	17127509	+	4.54e-06	0.000812228	21.8615	Intron (ENSMUST00000071399.12/26436, intron 5 of 5)	ENSMUSG00000053228	Ceacam3
chr4	104626211	104626210	-	4.54e-06	0.000812788	-20.1232	Intron (ENSMUST00000106827.7/13131, intron 6 of 9)	ENSMUSG00000028519	Dab1
chr11	31359085	31359084	+	4.55e-06	0.000813156	-15.3124	3' UTR	ENSMUSG00000020303	Stc2
chr4	46368421	46368420	+	4.55e-06	0.000814051	13.3398	Distal Intergenic	ENSMUSG00000028331	Trmo
chr1	141187025	141187024	-	4.56e-06	0.000814724	-11.5172	Distal Intergenic	ENSMUSG00000102368	4930590L20Rik
chr2	171542884	171542883	+	4.58e-06	0.000817308	-10.4167	Distal Intergenic	ENSMUSG00000086823	1700028P15Rik
chr12	111808309	111808308	-	4.59e-06	0.000818646	-26.3934	Promoter (1-2kb)	ENSMUSG00000021287	Xrcc3
chr15	7315862	7315861	+	4.59e-06	0.000818646	16.7138	Intron (ENSMUST00000058593.9/268780, intron 3 of 21)	ENSMUSG00000042961	Egflam
chr5	112271179	112271178	+	4.63e-06	0.000824223	-13.0833	Distal Intergenic	ENSMUSG00000029344	Tpst2
chr14	55110469	55110468	-	4.64e-06	0.000824603	-14.4691	Promoter (<=1kb)	ENSMUSG00000022208	Jph4
chr11	114571340	114571339	+	4.64e-06	0.000824607	-22.2873	Distal Intergenic	ENSMUSG00000057322	Rpl38
chr11	22972636	22972635	+	4.64e-06	0.000824607	25.6884	Promoter (<=1kb)	ENSMUSG00000051355	Commd1
chr13	40918559	40918558	+	4.65e-06	0.000824607	18.7056	Promoter (<=1kb)	ENSMUSG00000021360	Gcnt2
chr4	3904521	3904520	-	4.65e-06	0.000824607	19.3548	Exon (ENSMUST00000003369.9/56711, exon 6 of 6)	ENSMUSG00000078365	Mos
chr10	65725257	65725256	-	4.65e-06	0.000824817	-17.0023	Distal Intergenic	ENSMUSG00000112913	Gm30853
chr3	27259561	27259560	-	4.66e-06	0.000825439	-17.6249	Intron (ENSMUST00000091284.4/320024, intron 3 of 4)	ENSMUSG00000039304	Tnfsf10
chr3	27939235	27939234	+	4.66e-06	0.000825439	11.5986	Promoter (<=1kb)	ENSMUSG00000027695	Pld1
chr9	21791151	21791150	+	4.69e-06	0.000828459	16.3632	Intron (ENSMUST00000034717.6/235041, intron 3 of 11)	ENSMUSG00000032194	Kank2
chr7	136378017	136378016	+	4.69e-06	0.000828459	11.5179	Distal Intergenic	ENSMUSG00000109633	C230079O03Rik
chr19	44785589	44785588	+	4.69e-06	0.000829113	13.7073	Intron (ENSMUST00000174490.8/18504, intron 3 of 9)	ENSMUSG00000098952	Mir6405
chr13	112439712	112439711	+	4.71e-06	0.000831583	14.8724	Distal Intergenic	ENSMUSG00000021756	Il6st
chr15	84843284	84843283	-	4.75e-06	0.000835931	20.4402	Intron (ENSMUST00000016768.11/271305, intron 2 of 12)	ENSMUSG00000016624	Phf21b
chr6	78395613	78395612	+	4.75e-06	0.000835931	18.7224	Promoter (<=1kb)	ENSMUSG00000023140	Reg2
chr8	117453259	117453258	-	4.77e-06	0.00083961	18.8396	Promoter (<=1kb)	ENSMUSG00000099062	Mir7077
chr17	4184596	4184595	+	4.78e-06	0.000840666	-19.2313	Distal Intergenic	ENSMUSG00000116615	4930548J01Rik
chr7	33099828	33099827	-	4.78e-06	0.000840779	16.4166	Distal Intergenic	ENSMUSG00000099898	Scgb1b17
chr10	61591764	61591763	-	4.79e-06	0.000841247	13.0066	Exon (ENSMUST00000186283.1/ENSMUST00000186283.1, exon 1 of 1)	ENSMUSG00000020090	Npffr1
chr1	85554264	85554263	+	4.79e-06	0.000841422	12.6763	Distal Intergenic	ENSMUSG00000070034	Sp110
chr12	117160759	117160758	+	4.79e-06	0.000841422	16.4965	Intron (ENSMUST00000190247.6/19276, intron 12 of 22)	ENSMUSG00000099907	Gm10421
chr2	29436684	29436683	-	4.79e-06	0.000841422	17.4546	Intron (ENSMUST00000028139.10/68975, intron 3 of 7)	ENSMUSG00000098539	Mir133c
chr5	65036870	65036869	-	4.83e-06	0.000845404	-14.6973	Intron (ENSMUST00000031080.14/68303, intron 12 of 13)	ENSMUSG00000037913	Tmem156
chr15	58936157	58936156	-	4.85e-06	0.000848365	-18.1076	Promoter (2-3kb)	ENSMUSG00000022354	Ndufb9
chr4	139074107	139074106	-	4.85e-06	0.000848543	16.892	Promoter (<=1kb)	ENSMUSG00000028747	Htr6
chr5	89559190	89559189	+	4.86e-06	0.000848773	10.3928	Intron (ENSMUST00000048557.2/104443, intron 1 of 3)	ENSMUSG00000035528	Npffr2
chr17	5569872	5569871	-	4.88e-06	0.000850596	10.6663	Intron (ENSMUST00000089185.5/224454, intron 1 of 8)	ENSMUSG00000034265	Zdhhc14
chr7	6588938	6588937	+	4.89e-06	0.000852113	10.881	Distal Intergenic	ENSMUSG00000056696	Olfr1350
chr11	60097068	60097067	+	4.9e-06	0.000853145	18.6484	Distal Intergenic	ENSMUSG00000062115	Rai1
chr11	101462955	101462954	+	4.91e-06	0.000853958	17.1108	Promoter (2-3kb)	ENSMUSG00000001313	Rnd2
chr13	118996638	118996637	+	4.91e-06	0.000854083	-16.1612	Distal Intergenic	ENSMUSG00000021732	Fgf10
chr12	110707051	110707050	-	4.91e-06	0.000854535	-26.2125	Distal Intergenic	ENSMUSG00000021270	Hsp90aa1
chr18	65167928	65167927	-	4.92e-06	0.000854535	14.8381	Exon (ENSMUST00000224890.1/83814, exon 11 of 11)	ENSMUSG00000024589	Nedd4l
chr6	136661470	136661469	-	4.93e-06	0.00085555	13.4286	Promoter (<=1kb)	ENSMUSG00000030214	Plbd1
chr18	9456724	9456723	-	4.96e-06	0.000860586	-22.6383	Distal Intergenic	ENSMUSG00000024286	Ccny
chr5	112292392	112292391	+	4.97e-06	0.000861636	11.3361	Intron (ENSMUST00000031287.10/22022, intron 1 of 6)	ENSMUSG00000029344	Tpst2
chr9	105333885	105333884	+	4.98e-06	0.000863636	-12.9069	Intron (ENSMUST00000128415.2/ENSMUST00000128415.2, intron 1 of 1)	ENSMUSG00000035032	Nek11
chr14	117981797	117981796	+	4.99e-06	0.000863919	18.153	Distal Intergenic	ENSMUSG00000098648	Mir6239
chr15	89549122	89549121	+	4.99e-06	0.000863919	-20.3985	Promoter (1-2kb)	ENSMUSG00000022623	Shank3
chr7	28630031	28630030	-	4.99e-06	0.000863919	-13.4518	Promoter (<=1kb)	ENSMUSG00000037469	Acp7
chr6	57343314	57343313	+	5.01e-06	0.000864632	-12.6942	Distal Intergenic	ENSMUSG00000115644	Vmn1r17
chr12	71812773	71812772	-	5.02e-06	0.000865312	10.825	Distal Intergenic	ENSMUSG00000034574	Daam1
chr9	111272786	111272785	+	5.02e-06	0.000865312	-14.2498	Promoter (<=1kb)	ENSMUSG00000046785	Epm2aip1
chr5	97849885	97849884	-	5.03e-06	0.000865312	-25.5242	Distal Intergenic	ENSMUSG00000029338	Antxr2
chr1	20705503	20705502	-	5.05e-06	0.000866646	11.2764	Distal Intergenic	ENSMUSG00000065480	Mir133b
chr3	104276203	104276202	-	5.05e-06	0.000867168	19.3008	Distal Intergenic	ENSMUSG00000052539	Magi3
chr5	76762674	76762673	+	5.07e-06	0.000868719	-14.6265	Intron (ENSMUST00000128112.7/320827, intron 2 of 3)	ENSMUSG00000036377	C530008M17Rik
chr9	60871640	60871639	-	5.08e-06	0.000869729	15.2787	Exon (ENSMUST00000214354.1/72565, exon 16 of 19)	ENSMUSG00000034485	Uaca
chr11	97603186	97603185	+	5.1e-06	0.000872705	17.1169	Intron (ENSMUST00000131687.1/69729, intron 1 of 3)	ENSMUSG00000085860	2410003L11Rik
chr4	106335141	106335140	-	5.1e-06	0.000872705	-16.2877	Intron (ENSMUST00000165709.7/329908, intron 1 of 67)	ENSMUSG00000028514	Usp24
chr17	31419237	31419236	+	5.11e-06	0.00087355	13.9431	Intron (ENSMUST00000047168.12/18585, intron 3 of 18)	ENSMUSG00000041119	Pde9a
chr10	77057271	77057270	-	5.11e-06	0.000873674	-21.2484	Promoter (2-3kb)	ENSMUSG00000001435	Col18a1
chrY	41968134	41968133	-	5.12e-06	0.000874092	13.0176	Distal Intergenic	ENSMUSG00000101005	Gm20871
chr15	69493532	69493531	-	5.12e-06	0.000874194	-13.273	Distal Intergenic	ENSMUSG00000116167	4930504C09Rik
chr1	94228414	94228413	+	5.13e-06	0.000875123	13.0183	Distal Intergenic	ENSMUSG00000026285	Pdcd1
chr4	126098197	126098196	-	5.14e-06	0.000875816	11.1187	Promoter (1-2kb)	ENSMUSG00000050188	Lsm10
chr19	6830459	6830458	+	5.15e-06	0.00087621	15.7848	Promoter (<=1kb)	ENSMUSG00000104884	Mir5046
chrX	57174790	57174789	-	5.15e-06	0.00087621	-10.9815	Distal Intergenic	ENSMUSG00000085808	Gm14718
chr3	107735792	107735791	-	5.16e-06	0.000877102	10.997	Distal Intergenic	ENSMUSG00000014599	Csf1
chr1	95872677	95872676	-	5.17e-06	0.000877858	-14.27	Distal Intergenic	ENSMUSG00000100062	1700063A18Rik
chr11	5041648	5041647	-	5.18e-06	0.000878854	16.1204	Promoter (2-3kb)	ENSMUSG00000009090	Ap1b1
chr2	135955309	135955308	-	5.18e-06	0.000878854	12.2395	Intron (ENSMUST00000134310.7/18798, intron 16 of 28)	ENSMUSG00000039943	Plcb4
chr17	71672049	71672048	-	5.2e-06	0.000879405	24.5581	Promoter (1-2kb)	ENSMUSG00000045761	Togaram2
chr9	63657649	63657648	+	5.19e-06	0.000879405	12.844	Intron (ENSMUST00000034973.9/17127, intron 5 of 8)	ENSMUSG00000032402	Smad3
chrX	58599280	58599279	-	5.19e-06	0.000879405	-11.6536	Distal Intergenic	ENSMUSG00000046180	4930550L24Rik
chr4	48850437	48850436	-	5.21e-06	0.000880707	10.7922	Distal Intergenic	ENSMUSG00000028348	Cavin4
chr8	9800140	9800139	-	5.21e-06	0.000880727	-14.6212	Distal Intergenic	ENSMUSG00000079157	Fam155a
chr9	34824047	34824046	+	5.24e-06	0.000884091	11.0977	Intron (ENSMUST00000115148.8/67703, intron 2 of 16)	ENSMUSG00000032036	Kirrel3
chr9	122903271	122903270	-	5.25e-06	0.00088416	14.4958	Promoter (<=1kb)	NA	Zfp660
chr5	137574838	137574837	+	5.25e-06	0.000884301	10.7039	Promoter (<=1kb)	ENSMUSG00000029716	Tfr2
chr13	99592908	99592907	-	5.26e-06	0.000884316	14.0472	Distal Intergenic	ENSMUSG00000052727	Map1b
chr4	101516506	101516505	+	5.26e-06	0.000884316	14.1848	Intron (ENSMUST00000154120.8/72685, intron 1 of 11)	ENSMUSG00000028528	Dnajc6
chr4	155015021	155015020	-	5.26e-06	0.000884316	14.9843	Intron (ENSMUST00000176194.7/269615, intron 1 of 21)	ENSMUSG00000029055	Plch2
chr19	9754115	9754114	-	5.27e-06	0.000884316	21.2361	Distal Intergenic	ENSMUSG00000024660	Incenp
chr3	58268193	58268192	+	5.26e-06	0.000884316	13.3217	Distal Intergenic	ENSMUSG00000100666	1700007F19Rik
chr2	29016863	29016862	+	5.27e-06	0.000884477	-26.8883	Intron (ENSMUST00000189027.6/329375, intron 1 of 6)	ENSMUSG00000079502	Cfap77
chr14	69978092	69978091	+	5.32e-06	0.000891427	10.8815	Intron (ENSMUST00000022678.4/73523, intron 4 of 6)	ENSMUSG00000033730	Egr3
chr5	112278119	112278118	-	5.32e-06	0.000891427	14.1761	Promoter (1-2kb)	ENSMUSG00000029344	Tpst2
chr8	120392151	120392150	-	5.32e-06	0.000891427	13.5054	Intron (ENSMUST00000127664.1/108148, intron 1 of 15)	ENSMUSG00000031822	Gse1
chr16	14552407	14552406	+	5.33e-06	0.000891632	15.8401	Distal Intergenic	NA	A630010A05Rik
chr18	66415163	66415162	+	5.34e-06	0.00089211	-14.7546	Distal Intergenic	ENSMUSG00000024521	Pmaip1
chr11	89647455	89647454	+	5.35e-06	0.000894165	24	Intron (ENSMUST00000238273.2/382543, intron 3 of 21)	ENSMUSG00000047773	Ankfn1
chr9	108827313	108827312	-	5.38e-06	0.000897015	10.6199	Promoter (<=1kb)	ENSMUSG00000023473	Celsr3
chr8	119600690	119600689	+	5.38e-06	0.000897631	11.5927	Promoter (<=1kb)	ENSMUSG00000031832	Taf1c
chr18	13032315	13032314	-	5.4e-06	0.000898842	13.0212	Distal Intergenic	ENSMUSG00000037346	Hrh4
chr7	46287827	46287826	+	5.42e-06	0.000901223	16.1106	Exon (ENSMUST00000164538.1/18419, exon 36 of 56)	ENSMUSG00000009487	Otog
chr6	121045406	121045405	-	5.44e-06	0.000904218	15.0529	Intron (ENSMUST00000207889.1/194401, intron 1 of 31)	ENSMUSG00000097011	Gm4651
chr9	108105517	108105516	-	5.45e-06	0.000905282	12.0833	Exon (ENSMUST00000035208.13/12217, exon 7 of 12)	ENSMUSG00000032589	Bsn
chr2	6500376	6500375	+	5.46e-06	0.000906211	10.8778	Distal Intergenic	ENSMUSG00000039046	Usp6nl
chr6	127181841	127181840	+	5.47e-06	0.00090734	21.875	Intron (ENSMUST00000180811.1/77558, intron 1 of 2)	ENSMUSG00000000184	Ccnd2
chr5	57064990	57064989	+	5.49e-06	0.000909161	-16.8757	Distal Intergenic	ENSMUSG00000097216	4932441J04Rik
chr7	29965237	29965236	-	5.5e-06	0.000910108	-20.2422	Exon (ENSMUST00000239012.1/ENSMUST00000239012.1, exon 5 of 5)	ENSMUSG00000059975	Zfp74
chr12	86222474	86222473	-	5.5e-06	0.000911153	-21.2431	Distal Intergenic	ENSMUSG00000021254	Gpatch2l
chr1	134247711	134247710	-	5.51e-06	0.000911623	-10.6904	Distal Intergenic	ENSMUSG00000042429	Adora1
chr4	137255617	137255616	+	5.52e-06	0.000912939	22.8755	Distal Intergenic	ENSMUSG00000036856	Wnt4
chr14	30344765	30344764	-	5.52e-06	0.000913027	18.9359	Intron (ENSMUST00000112250.5/12289, intron 3 of 46)	ENSMUSG00000015968	Cacna1d
chr5	66602970	66602969	+	5.54e-06	0.000914693	28.2376	Intron (ENSMUST00000162366.7/11787, intron 1 of 15)	ENSMUSG00000029207	Apbb2
chr11	21993279	21993278	-	5.55e-06	0.000914869	11.0169	Downstream (1-2kb)	ENSMUSG00000005917	Otx1
chr17	27594507	27594506	+	5.54e-06	0.000914869	-12.5958	Promoter (2-3kb)	ENSMUSG00000024213	Nudt3
chr4	24674201	24674200	-	5.56e-06	0.000915577	22.561	Promoter (1-2kb)	ENSMUSG00000040387	Klhl32
chr1	135454169	135454168	-	5.57e-06	0.000916605	-16.9532	Promoter (<=1kb)	ENSMUSG00000009418	Nav1
chr6	144050184	144050183	+	5.58e-06	0.000917815	16.3967	Intron (ENSMUST00000038815.13/20678, intron 3 of 14)	ENSMUSG00000041540	Sox5
chr12	117153053	117153052	-	5.6e-06	0.000918373	17.1336	Promoter (1-2kb)	ENSMUSG00000099907	Gm10421
chr17	34645918	34645917	+	5.6e-06	0.000918373	10.3137	Promoter (1-2kb)	ENSMUSG00000033739	Fkbpl
chr5	142506585	142506584	+	5.61e-06	0.000919612	-10.4068	Promoter (2-3kb)	ENSMUSG00000029576	Radil
chr1	136741581	136741580	+	5.61e-06	0.000920058	10.3936	Distal Intergenic	NA	Platr22
chr5	97988736	97988735	-	5.64e-06	0.000922187	26.7606	Intron (ENSMUST00000031281.13/71914, intron 7 of 16)	ENSMUSG00000029338	Antxr2
chr7	126087846	126087845	-	5.63e-06	0.000922187	11.6665	Distal Intergenic	ENSMUSG00000046182	Gsg1l
chr17	42229777	42229776	-	5.64e-06	0.000923198	-12.7805	Distal Intergenic	ENSMUSG00000042256	Ptchd4
chr11	83261439	83261438	-	5.68e-06	0.000928257	21.6049	Distal Intergenic	ENSMUSG00000082101	Slfn14
chr7	28236666	28236665	+	5.68e-06	0.000928257	10.777	Distal Intergenic	ENSMUSG00000046058	Eid2
chr19	9483064	9483063	-	5.71e-06	0.000931519	21.0526	Distal Intergenic	NA	Stxbp3-ps
chr1	89690150	89690149	-	5.72e-06	0.000931634	-10.6914	Intron (ENSMUST00000027521.14/347722, intron 9 of 17)	NA	4933400F21Rik
chr12	113118135	113118134	+	5.75e-06	0.000934515	14.6224	Intron (ENSMUST00000109727.8/116870, intron 3 of 19)	ENSMUSG00000021144	Mta1
chr4	135705722	135705721	+	5.75e-06	0.000935218	-18.7893	Exon (ENSMUST00000074408.6/242700, exon 7 of 7)	ENSMUSG00000062157	Ifnlr1
chr5	28245878	28245877	+	5.76e-06	0.000935538	-19.938	Promoter (<=1kb)	ENSMUSG00000044681	Cnpy1
chr10	130045314	130045313	+	5.8e-06	0.000940685	-10.2929	Distal Intergenic	ENSMUSG00000044897	Olfr821
chr4	5798888	5798887	-	5.8e-06	0.000941176	15.2184	Promoter (<=1kb)	ENSMUSG00000049119	Fam110b
chr5	143157526	143157525	-	5.82e-06	0.000943034	-13.3746	Exon (ENSMUST00000199147.1/ENSMUST00000199147.1, exon 1 of 1)	ENSMUSG00000104529	Rbakdn
chr7	107118629	107118628	-	5.84e-06	0.000945117	-17.2593	Intron (ENSMUST00000210247.1/ENSMUST00000210247.1, intron 1 of 1)	ENSMUSG00000060503	Olfr715
chr17	13236025	13236024	+	5.85e-06	0.000946111	-12.6383	Exon (ENSMUST00000162940.2/236574, exon 2 of 3)	ENSMUSG00000073457	Smok2b
chr7	34202462	34202461	+	5.86e-06	0.000947534	18.9127	3' UTR	ENSMUSG00000036427	Gpi1
chr7	14957730	14957729	+	5.86e-06	0.000947534	-16.6295	Distal Intergenic	ENSMUSG00000055942	Obox7
chr1	82703154	82703153	+	5.86e-06	0.000948018	14.0364	Intron (ENSMUST00000113457.8/12828, intron 43 of 51)	ENSMUSG00000079465	Col4a3
chr10	68844759	68844758	-	5.89e-06	0.000950438	10.9756	Distal Intergenic	ENSMUSG00000060044	Tmem26
chr10	76355193	76355192	-	5.89e-06	0.000950438	12.5407	Promoter (1-2kb)	ENSMUSG00000001151	Pcnt
chr13	120109507	120109506	-	5.91e-06	0.000952005	-10.1414	Distal Intergenic	ENSMUSG00000096323	Gm20767
chr12	110593264	110593263	-	5.91e-06	0.000952005	10.8866	Promoter (2-3kb)	NA	B930059L03Rik
chr1	135543616	135543615	+	5.93e-06	0.000955129	-15.627	Intron (ENSMUST00000040599.14/215690, intron 1 of 29)	ENSMUSG00000009418	Nav1
chr8	122709696	122709695	-	5.94e-06	0.000955521	-12.5448	Intron (ENSMUST00000127664.1/108148, intron 1 of 15)	ENSMUSG00000006362	Cbfa2t3
chr18	69571354	69571353	-	5.96e-06	0.000957408	-26.4185	Intron (ENSMUST00000066717.11/21413, intron 9 of 20)	ENSMUSG00000053477	Tcf4
chr9	86395972	86395971	+	5.96e-06	0.000957408	20.0268	Intron (ENSMUST00000034986.13/70348, intron 8 of 9)	ENSMUSG00000032415	Ube2cbp
chr8	123343589	123343588	-	6.02e-06	0.000964632	-13.161	Intron (ENSMUST00000127664.1/108148, intron 1 of 15)	ENSMUSG00000010154	Spire2
chr5	118739065	118739064	+	6.05e-06	0.000968215	11.8009	Intron (ENSMUST00000100816.7/76199, intron 16 of 30)	ENSMUSG00000018076	Med13l
chr11	60479876	60479875	+	6.06e-06	0.000969545	18.5855	Promoter (<=1kb)	ENSMUSG00000042678	Myo15
chr5	130018195	130018194	-	6.06e-06	0.000969545	10.487	Intron (ENSMUST00000161094.7/109900, intron 6 of 16)	ENSMUSG00000025533	Asl
chr10	56115770	56115769	+	6.07e-06	0.000969747	-14.5321	Exon (ENSMUST00000063138.7/73390, exon 2 of 2)	ENSMUSG00000047669	Msl3l2
chr13	71957316	71957315	+	6.06e-06	0.000969747	-14.1655	Promoter (2-3kb)	ENSMUSG00000060969	Irx1
chr2	174802763	174802762	-	6.06e-06	0.000969747	-11.2032	Distal Intergenic	ENSMUSG00000027524	Edn3
chr7	99085240	99085239	+	6.07e-06	0.000970086	-12.5569	Intron (ENSMUST00000037968.9/78610, intron 5 of 14)	ENSMUSG00000035354	Uvrag
chr2	73021237	73021236	-	6.12e-06	0.000975545	-14.7059	Distal Intergenic	NA	Sp3os
chr5	30739977	30739976	-	6.12e-06	0.000975592	15.152	Intron (ENSMUST00000114729.7/65254, intron 1 of 12)	ENSMUSG00000029168	Dpysl5
chr14	25662922	25662921	-	6.13e-06	0.000977022	12.2236	Intron (ENSMUST00000162645.7/328365, intron 23 of 23)	ENSMUSG00000007817	Zmiz1
chr11	83247796	83247795	+	6.15e-06	0.000978153	-13.6184	Intron (ENSMUST00000216233.1/100043636, intron 4 of 4)	ENSMUSG00000087107	AI662270
chr2	30902827	30902826	-	6.15e-06	0.000978153	-17.3382	Promoter (<=1kb)	ENSMUSG00000050737	Ptges
chr10	78425100	78425099	+	6.16e-06	0.000978491	-15.1015	Promoter (<=1kb)	ENSMUSG00000005054	Cstb
chr2	165510247	165510246	-	6.15e-06	0.000978491	19.1976	Promoter (1-2kb)	ENSMUSG00000027661	Slc2a10
chr18	11059228	11059227	+	6.17e-06	0.000980975	14.4999	Promoter (<=1kb)	ENSMUSG00000005836	Gata6
chr15	5811236	5811235	-	6.2e-06	0.000984369	16.8317	Distal Intergenic	ENSMUSG00000110018	5430437J10Rik
chr11	75652582	75652581	+	6.2e-06	0.000984369	-10.6921	Promoter (<=1kb)	ENSMUSG00000017774	Myo1c
chr8	128903527	128903526	+	6.21e-06	0.000984923	-11.5224	Intron (ENSMUST00000214889.1/74703, intron 30 of 55)	ENSMUSG00000025808	Ccdc7a
chr4	151172766	151172765	+	6.25e-06	0.000989355	-10.9177	Intron (ENSMUST00000169423.8/100072, intron 6 of 24)	ENSMUSG00000014592	Camta1
chr2	37758618	37758617	-	6.25e-06	0.000989355	30.5344	Distal Intergenic	ENSMUSG00000035403	Crb2
chr8	21975402	21975401	-	6.25e-06	0.000989355	14.1819	Distal Intergenic	ENSMUSG00000017049	Ccdc70
chr2	168832328	168832327	+	6.27e-06	0.000991539	-15.2596	Distal Intergenic	ENSMUSG00000027547	Sall4
chr3	157678649	157678648	-	6.28e-06	0.00099176	16.8793	Distal Intergenic	ENSMUSG00000040016	Ptger3
chr1	87247277	87247276	+	6.3e-06	0.000995518	23.5294	Distal Intergenic	ENSMUSG00000026255	Efhd1
chr4	138608880	138608879	+	6.35e-06	0.00100169	-12.1143	Promoter (1-2kb)	ENSMUSG00000028753	Vwa5b1
chr13	74363735	74363734	-	6.36e-06	0.00100294	11.3484	Promoter (<=1kb)	ENSMUSG00000021579	Lrrc14b
chr13	71785008	71785007	+	6.37e-06	0.00100398	20.0494	Exon (ENSMUST00000223183.1/ENSMUST00000223183.1, exon 1 of 1)	ENSMUSG00000060969	Irx1
chr18	14312945	14312944	-	6.39e-06	0.00100641	-19.7614	Intron (ENSMUST00000234225.1/ENSMUST00000234225.1, intron 3 of 5)	ENSMUSG00000117633	8430422H06Rik
chr11	101079557	101079556	+	6.4e-06	0.00100779	17.8353	Promoter (1-2kb)	ENSMUSG00000019301	Hsd17b1
chr9	122837909	122837908	-	6.41e-06	0.00100779	-21.9047	Exon (ENSMUST00000203176.2/102639178, exon 3 of 3)	ENSMUSG00000107504	Gm35549
chr15	36918086	36918085	+	6.42e-06	0.00100847	-22.2272	Intron (ENSMUST00000227301.1/ENSMUST00000227301.1, intron 1 of 1)	ENSMUSG00000062397	Zfp706
chr9	48805439	48805438	+	6.46e-06	0.00101305	11.5741	Intron (ENSMUST00000093852.4/235320, intron 2 of 6)	ENSMUSG00000066687	Zbtb16
chr10	30498414	30498413	-	6.47e-06	0.00101396	17.7917	Distal Intergenic	ENSMUSG00000019792	Trmt11
chr1	151344617	151344616	+	6.47e-06	0.00101396	15.625	Promoter (<=1kb)	ENSMUSG00000023150	Ivns1abp
chr5	143357757	143357756	-	6.47e-06	0.00101396	-11.5436	Promoter (<=1kb)	ENSMUSG00000010825	Grid2ip
chr12	25786513	25786512	+	6.48e-06	0.00101473	-13.0708	Distal Intergenic	ENSMUSG00000113550	Gm29687
chr12	81991941	81991940	+	6.51e-06	0.00101716	-12.4599	Promoter (<=1kb)	ENSMUSG00000021140	Pcnx
chr17	7930116	7930115	+	6.56e-06	0.00102257	-10.7512	Intron (ENSMUST00000036370.7/72536, intron 7 of 9)	ENSMUSG00000033450	Tagap
chr7	45617485	45617484	+	6.56e-06	0.00102257	-12.2921	Promoter (<=1kb)	ENSMUSG00000008461	Fut1
chr7	49584059	49584058	+	6.58e-06	0.00102395	12.7349	Exon (ENSMUST00000183659.7/78286, exon 30 of 40)	ENSMUSG00000052512	Nav2
chr17	62800682	62800681	+	6.59e-06	0.00102523	14.459	Intron (ENSMUST00000076840.11/13640, intron 1 of 4)	ENSMUSG00000048915	Efna5
chr13	3358502	3358501	+	6.64e-06	0.00103165	-11.5942	Exon (ENSMUST00000220976.1/ENSMUST00000220976.1, exon 1 of 3)	ENSMUSG00000097709	2810429I04Rik
chrX	8219956	8219955	-	6.67e-06	0.00103385	-29.9609	Distal Intergenic	ENSMUSG00000031169	Porcn
chr13	98868783	98868782	-	6.67e-06	0.00103434	-17.8161	Promoter (1-2kb)	ENSMUSG00000009470	Tnpo1
chr17	25831689	25831688	+	6.68e-06	0.00103437	-19.6418	Promoter (<=1kb)	ENSMUSG00000093076	Mir3082
chr6	72144631	72144630	+	6.68e-06	0.00103437	-10.0131	Intron (ENSMUST00000069994.10/20454, intron 4 of 6)	ENSMUSG00000108709	4933431G14Rik
chr10	80190148	80190147	+	6.74e-06	0.00104078	15.7535	Distal Intergenic	ENSMUSG00000003070	Efna2
chr9	102731797	102731796	+	6.74e-06	0.00104078	-21.847	Promoter (1-2kb)	ENSMUSG00000032531	Amotl2
chrX	73053851	73053850	+	6.75e-06	0.00104176	11.0927	Distal Intergenic	ENSMUSG00000046287	Pnma3
chr16	43853173	43853172	-	6.75e-06	0.00104211	-16.333	Distal Intergenic	ENSMUSG00000022704	Qtrt2
chr1	42347716	42347715	+	6.77e-06	0.00104279	-11.3977	Intron (ENSMUST00000190148.1/ENSMUST00000190148.1, intron 1 of 2)	ENSMUSG00000060424	Pantr1
chr13	119488146	119488145	+	6.78e-06	0.00104279	18.5954	Promoter (<=1kb)	ENSMUSG00000074634	Tmem267
chr18	56742720	56742719	+	6.78e-06	0.00104279	13.9626	Intron (ENSMUST00000025486.8/16906, intron 7 of 10)	ENSMUSG00000024590	Lmnb1
chr7	21076927	21076926	+	6.82e-06	0.00104717	14.8747	Distal Intergenic	ENSMUSG00000094680	Vmn1r121
chr17	25831605	25831604	-	6.83e-06	0.00104957	15.396	Promoter (<=1kb)	ENSMUSG00000093076	Mir3082
chr6	137717137	137717136	-	6.86e-06	0.00105208	14.0982	Distal Intergenic	ENSMUSG00000030224	Strap
chr12	80168430	80168429	+	6.87e-06	0.00105218	13.0455	Promoter (1-2kb)	ENSMUSG00000015143	Actn1
chr9	62007334	62007333	-	6.87e-06	0.00105218	20.7525	Intron (ENSMUST00000135050.1/74090, intron 1 of 4)	ENSMUSG00000032278	Paqr5
chr8	8985435	8985434	+	6.9e-06	0.00105604	11.8874	Distal Intergenic	ENSMUSG00000108848	4933430N04Rik
chr11	95142552	95142551	+	6.91e-06	0.00105637	10.2233	Promoter (2-3kb)	ENSMUSG00000086552	Dlx4os
chr8	69885481	69885480	+	6.92e-06	0.00105664	-23.6885	Promoter (2-3kb)	ENSMUSG00000044006	Cilp2
chrX	99152837	99152836	-	6.95e-06	0.0010599	16.646	Distal Intergenic	ENSMUSG00000031217	Efnb1
chrY	7043355	7043354	-	6.95e-06	0.0010599	-14.1026	Distal Intergenic	ENSMUSG00000094081	Gm20826
chr2	167647043	167647042	+	6.99e-06	0.00106374	13.5967	Promoter (1-2kb)	ENSMUSG00000090213	Tmem189
chr4	101003308	101003307	+	6.99e-06	0.00106374	-11.1434	3' UTR	ENSMUSG00000028532	Cachd1
chr11	116296098	116296097	-	7e-06	0.00106468	19.02	Promoter (1-2kb)	ENSMUSG00000020792	Exoc7
chr9	67191141	67191140	+	7e-06	0.00106468	10.6936	Intron (ENSMUST00000215645.1/100502636, intron 2 of 2)	ENSMUSG00000076379	Mir190a
chr11	81967800	81967799	-	7.06e-06	0.00107233	15.4894	Promoter (<=1kb)	ENSMUSG00000020704	Asic2
chr15	99676220	99676219	-	7.11e-06	0.00107732	-17.4271	Intron (ENSMUST00000023758.8/11419, intron 3 of 11)	ENSMUSG00000023017	Asic1
chr11	61685093	61685092	+	7.11e-06	0.00107806	-12.2191	Promoter (<=1kb)	ENSMUSG00000042377	Fam83g
chr9	26885459	26885458	-	7.13e-06	0.00107953	-11.1909	Intron (ENSMUST00000217197.1/382064, intron 14 of 20)	ENSMUSG00000079644	Gm1110
chr17	26521364	26521363	+	7.13e-06	0.00108001	-22	Intron (ENSMUST00000235532.1/19252, intron 3 of 5)	ENSMUSG00000024190	Dusp1
chr11	19979625	19979624	+	7.14e-06	0.00108083	16.1522	Intron (ENSMUST00000093299.12/114716, intron 1 of 6)	ENSMUSG00000045671	Spred2
chr10	50900495	50900494	+	7.16e-06	0.00108258	10.0719	Intron (ENSMUST00000020071.3/20464, intron 1 of 10)	ENSMUSG00000019913	Sim1
chr14	52314515	52314514	+	7.16e-06	0.00108258	-10.61	Promoter (1-2kb)	ENSMUSG00000049532	Sall2
chr4	101516457	101516456	+	7.18e-06	0.0010837	13.8968	Intron (ENSMUST00000154120.8/72685, intron 1 of 11)	ENSMUSG00000028528	Dnajc6
chr2	172550709	172550708	-	7.2e-06	0.00108587	12.0337	Promoter (<=1kb)	ENSMUSG00000028640	Tfap2c
chr12	22745282	22745281	+	7.21e-06	0.00108657	-11.9745	Distal Intergenic	ENSMUSG00000073164	2410018L13Rik
chr4	99613290	99613289	+	7.23e-06	0.00108974	10.1354	Distal Intergenic	ENSMUSG00000067261	Foxd3
chr18	38569131	38569130	-	7.25e-06	0.00109092	-14.8168	Distal Intergenic	ENSMUSG00000024427	Spry4
chr7	121393196	121393195	+	7.29e-06	0.00109412	14.0478	Promoter (<=1kb)	ENSMUSG00000046321	Hs3st2
chr15	81292301	81292300	+	7.29e-06	0.00109438	18.2112	Intron (ENSMUST00000230042.1/78102, intron 1 of 3)	ENSMUSG00000115970	8430426J06Rik
chr16	58792167	58792166	-	7.32e-06	0.00109685	-17.1775	Distal Intergenic	ENSMUSG00000049362	Olfr173
chr18	37669111	37669110	-	7.33e-06	0.00109793	14.7059	Promoter (<=1kb)	ENSMUSG00000103332	Pcdhga2
chr4	31990987	31990986	-	7.33e-06	0.00109828	15.4472	Promoter (1-2kb)	ENSMUSG00000028284	Map3k7
chrX	12090390	12090389	+	7.34e-06	0.00109897	-16.5634	Intron (ENSMUST00000043441.12/71458, intron 1 of 13)	ENSMUSG00000040363	Bcor
chr8	61549861	61549860	+	7.4e-06	0.0011054	12.7487	Exon (ENSMUST00000121200.8/72333, exon 2 of 12)	ENSMUSG00000058056	Palld
chr1	155232489	155232488	+	7.41e-06	0.00110582	-11.8415	Promoter (<=1kb)	ENSMUSG00000033722	BC034090
chr10	30865368	30865367	+	7.42e-06	0.00110608	-10.6158	Distal Intergenic	ENSMUSG00000019789	Hey2
chr4	49584212	49584211	+	7.43e-06	0.00110648	23.0019	Downstream (<1kb)	ENSMUSG00000039611	Tmem246
chr13	22173950	22173949	+	7.44e-06	0.00110724	-12.3222	3' UTR	ENSMUSG00000095916	Vmn1r191
chr19	5871184	5871183	+	7.46e-06	0.00110948	16.0266	Promoter (2-3kb)	ENSMUSG00000024816	Frmd8
chr9	3199899	3199898	+	7.46e-06	0.00110996	25.2476	Promoter (<=1kb)	ENSMUSG00000042360	4930433N12Rik
chr13	42865038	42865037	+	7.48e-06	0.00111227	18.3346	Promoter (1-2kb)	ENSMUSG00000054728	Phactr1
chr4	57060339	57060338	+	7.49e-06	0.00111337	-19.2014	Intron (ENSMUST00000095076.9/54357, intron 15 of 25)	ENSMUSG00000028434	Epb41l4b
chr4	150889831	150889830	-	7.5e-06	0.00111404	-16.3485	Distal Intergenic	ENSMUSG00000028964	Park7
chr11	22972672	22972671	+	7.51e-06	0.00111425	25.0509	Promoter (<=1kb)	ENSMUSG00000051355	Commd1
chr2	159687249	159687248	+	7.5e-06	0.00111425	-16.5157	Distal Intergenic	ENSMUSG00000085198	4933416E03Rik
chr17	31259111	31259110	-	7.52e-06	0.0011159	-14.1755	Intron (ENSMUST00000236379.1/22092, intron 6 of 8)	ENSMUSG00000024033	Rsph1
chr4	134357235	134357234	-	7.55e-06	0.0011188	18.0937	3' UTR	ENSMUSG00000028838	Extl1
chr1	184521806	184521805	-	7.62e-06	0.00112664	14.9832	Distal Intergenic	ENSMUSG00000101574	1700112H15Rik
chr13	80049513	80049512	-	7.62e-06	0.00112664	-14.1414	Intron (ENSMUST00000187731.2/ENSMUST00000187731.2, intron 1 of 2)	ENSMUSG00000074794	Arrdc3
chr5	117305942	117305941	-	7.62e-06	0.00112664	-11.0904	Distal Intergenic	ENSMUSG00000066894	Vsig10
chr11	18922740	18922739	+	7.64e-06	0.00112847	-24.7978	Intron (ENSMUST00000144988.7/17268, intron 8 of 9)	ENSMUSG00000020160	Meis1
chr10	126195904	126195903	+	7.66e-06	0.00113067	10.0223	Distal Intergenic	ENSMUSG00000020105	Lrig3
chr17	24208792	24208791	+	7.65e-06	0.00113067	12.0915	Promoter (<=1kb)	ENSMUSG00000117406	Ntn3
chr9	24451507	24451506	-	7.68e-06	0.00113172	-32.5581	Intron (ENSMUST00000115277.8/244745, intron 9 of 22)	ENSMUSG00000043067	Dpy19l1
chrX	147770102	147770101	+	7.68e-06	0.00113172	20.0483	Intron (ENSMUST00000112814.7/ENSMUST00000112814.7, intron 1 of 6)	ENSMUSG00000031290	Lrch2
chr2	4919193	4919192	+	7.73e-06	0.00113701	10.0626	Promoter (<=1kb)	ENSMUSG00000026664	Phyh
chr12	21861573	21861572	-	7.74e-06	0.00113736	14.7574	Distal Intergenic	ENSMUSG00000093846	Gm4425
chr14	26867787	26867786	+	7.74e-06	0.00113736	17.284	Intron (ENSMUST00000022433.11/110083, intron 61 of 73)	ENSMUSG00000021898	Asb14
chr11	29159741	29159740	-	7.75e-06	0.00113923	15.2589	Intron (ENSMUST00000154924.7/71701, intron 25 of 26)	ENSMUSG00000020463	Ppp4r3b
chr1	89974606	89974605	-	7.76e-06	0.00113966	23.0219	Intron (ENSMUST00000238685.1/208372, intron 2 of 4)	ENSMUSG00000067081	Asb18
chr9	20289399	20289398	+	7.76e-06	0.00114008	-14.7461	Distal Intergenic	ENSMUSG00000059623	Olfr39
chr10	124310288	124310287	-	7.78e-06	0.00114166	-11.1504	Distal Intergenic	ENSMUSG00000112364	4930503E24Rik
chr17	56510206	56510205	+	7.78e-06	0.00114182	-11.4513	Promoter (2-3kb)	ENSMUSG00000044526	Znrf4
chr13	119488138	119488137	+	7.8e-06	0.00114311	18.3408	Promoter (<=1kb)	ENSMUSG00000074634	Tmem267
chr12	20312160	20312159	+	7.8e-06	0.00114316	-17.076	Distal Intergenic	ENSMUSG00000099759	1700030C10Rik
chr13	108297525	108297524	-	7.82e-06	0.00114438	-13.9731	Distal Intergenic	ENSMUSG00000021697	Depdc1b
chr13	61409521	61409520	+	7.84e-06	0.00114564	16.3932	Distal Intergenic	ENSMUSG00000021440	Cts7
chr15	43310318	43310317	+	7.84e-06	0.00114564	12.554	Distal Intergenic	ENSMUSG00000022336	Eif3e
chr5	36790784	36790783	+	7.85e-06	0.00114586	-11.7204	Distal Intergenic	ENSMUSG00000055302	Mrfap1
chr6	43625961	43625960	+	7.89e-06	0.00114909	10.4478	Promoter (<=1kb)	ENSMUSG00000029735	Tpk1
chr17	12491730	12491729	+	7.9e-06	0.00114967	-10.0278	Intron (ENSMUST00000233535.1/20519, intron 1 of 9)	ENSMUSG00000023828	Slc22a3
chr8	121542495	121542494	+	7.92e-06	0.00115084	-12.6255	Promoter (<=1kb)	ENSMUSG00000031809	1700018B08Rik
chr2	178247460	178247459	+	7.92e-06	0.00115151	15.1439	Intron (ENSMUST00000108917.7/74189, intron 1 of 12)	ENSMUSG00000027525	Phactr3
chr8	47349521	47349520	+	7.93e-06	0.00115271	-14.7684	Promoter (2-3kb)	ENSMUSG00000038143	Stox2
chr9	60871598	60871597	-	7.94e-06	0.00115375	14.5989	Exon (ENSMUST00000214354.1/72565, exon 16 of 19)	ENSMUSG00000034485	Uaca
chr14	46696215	46696214	+	7.97e-06	0.00115782	11.7299	Distal Intergenic	ENSMUSG00000115015	D330046F09Rik
chr13	13139717	13139716	+	8e-06	0.00115815	31.6807	Distal Intergenic	ENSMUSG00000055360	Prl2c5
chr10	95315726	95315725	+	8e-06	0.00115815	-14.2857	Intron (ENSMUST00000220279.1/12905, intron 1 of 1)	ENSMUSG00000045867	Cradd
chr11	113756922	113756921	-	8e-06	0.00115815	-13.2709	Exon (ENSMUST00000121468.1/ENSMUST00000121468.1, exon 1 of 1)	ENSMUSG00000041598	Cdc42ep4
chr11	116971789	116971788	+	8e-06	0.00115815	-16.0737	Promoter (1-2kb)	ENSMUSG00000043857	Mgat5b
chr19	47253526	47253525	-	8e-06	0.00115815	-12.2846	Exon (ENSMUST00000111808.10/18011, exon 4 of 6)	ENSMUSG00000098786	Mir6995
chrX	169302357	169302356	+	7.98e-06	0.00115815	37.9464	3' UTR	ENSMUSG00000031352	Hccs
chr19	7170621	7170620	-	8.03e-06	0.00116075	-13.1403	Intron (ENSMUST00000040261.6/107227, intron 3 of 10)	ENSMUSG00000024767	Otub1
chr2	164963437	164963436	-	8.04e-06	0.0011609	-11.7503	Promoter (2-3kb)	ENSMUSG00000017740	Slc12a5
chr6	10079426	10079425	+	8.07e-06	0.00116471	12.9016	Distal Intergenic	NA	AA545190
chr16	43853270	43853269	-	8.08e-06	0.00116481	-14.052	Distal Intergenic	ENSMUSG00000022704	Qtrt2
chr15	98895009	98895008	-	8.11e-06	0.00116667	-12.1789	Promoter (<=1kb)	ENSMUSG00000023755	Rhebl1
chr5	114422577	114422576	-	8.11e-06	0.00116667	14.1648	Distal Intergenic	ENSMUSG00000098731	Mir7027
chr7	18634670	18634669	-	8.11e-06	0.00116667	10.9929	Distal Intergenic	ENSMUSG00000074359	Psg23
chr13	59726382	59726381	-	8.12e-06	0.00116683	19.4544	Exon (ENSMUST00000052978.5/238663, exon 4 of 4)	ENSMUSG00000043986	Spata31d1d
chr18	33798684	33798683	+	8.13e-06	0.00116746	11.3054	Exon (ENSMUST00000236716.1/ENSMUST00000236716.1, exon 1 of 1)	ENSMUSG00000087590	Epb41l4aos
chr14	47328310	47328309	-	8.14e-06	0.00116883	-23.3951	Distal Intergenic	ENSMUSG00000021840	Mapk1ip1l
chr17	72257758	72257757	-	8.18e-06	0.00117193	11.7941	Intron (ENSMUST00000086639.5/11682, intron 3 of 28)	ENSMUSG00000055471	Alk
chr3	6608332	6608331	+	8.18e-06	0.00117193	-11.1774	Distal Intergenic	ENSMUSG00000069118	1700008P02Rik
chr18	59572944	59572943	+	8.24e-06	0.00117984	-14.8479	Distal Intergenic	ENSMUSG00000098287	Mir6355
chr14	54571694	54571693	-	8.26e-06	0.00118116	13.1074	Promoter (<=1kb)	ENSMUSG00000022178	Ajuba
chr11	59953236	59953235	-	8.29e-06	0.00118385	16.2295	Intron (ENSMUST00000081980.6/192191, intron 1 of 1)	ENSMUSG00000061650	Med9
chr17	10038203	10038202	+	8.3e-06	0.00118507	19.2183	Distal Intergenic	ENSMUSG00000062078	Qk
chr4	77979513	77979512	+	8.38e-06	0.00119259	-14.0092	Intron (ENSMUST00000107287.8/19266, intron 1 of 14)	ENSMUSG00000028399	Ptprd
chr9	120523216	120523215	+	8.38e-06	0.00119259	-10.4093	Distal Intergenic	ENSMUSG00000041608	Entpd3
chr17	13226669	13226668	-	8.39e-06	0.001193	12.8097	Exon (ENSMUST00000080647.4/27263, exon 2 of 3)	ENSMUSG00000073457	Smok2b
chr8	119687371	119687370	+	8.4e-06	0.00119319	18.0775	Intron (ENSMUST00000024107.6/67866, intron 6 of 6)	ENSMUSG00000034112	Atp2c2
chr13	65259295	65259294	-	8.41e-06	0.00119464	13.6683	Distal Intergenic	ENSMUSG00000021514	Zfp369
chr5	135926307	135926306	-	8.42e-06	0.00119526	-13.9742	Intron (ENSMUST00000198270.1/22628, intron 1 of 2)	ENSMUSG00000051391	Ywhag
chr15	79828831	79828830	+	8.43e-06	0.00119565	12.1501	Exon (ENSMUST00000089299.5/504193, exon 5 of 9)	ENSMUSG00000089715	Cbx6
chr14	5988264	5988263	-	8.46e-06	0.00119919	-16.3248	Distal Intergenic	ENSMUSG00000096629	Gm3383
chr3	107832524	107832523	+	8.46e-06	0.00119919	12.1697	Intron (ENSMUST00000198171.1/ENSMUST00000198171.1, intron 1 of 3)	ENSMUSG00000040600	Eps8l3
chr16	34122527	34122526	+	8.46e-06	0.00119955	12.1697	Intron (ENSMUST00000076810.11/545156, intron 33 of 59)	ENSMUSG00000061751	Kalrn
chr2	172416478	172416477	-	8.48e-06	0.00120062	-22.197	Exon (ENSMUST00000099061.8/320664, exon 2 of 5)	ENSMUSG00000074570	Cass4
chr7	135567920	135567919	+	8.51e-06	0.00120289	20.293	Promoter (1-2kb)	ENSMUSG00000088141	Mir1962
chr15	13569500	13569499	-	8.55e-06	0.00120651	-10.5342	Distal Intergenic	ENSMUSG00000039385	Cdh6
chr7	115568791	115568790	-	8.55e-06	0.00120719	23.8971	Intron (ENSMUST00000206034.1/20679, intron 9 of 15)	ENSMUSG00000051910	Sox6
chr4	88658525	88658524	+	8.57e-06	0.00120869	14.9923	Distal Intergenic	ENSMUSG00000063376	Ifna13
chr19	24672190	24672189	+	8.65e-06	0.00121797	15.9185	Promoter (1-2kb)	ENSMUSG00000048572	Tmem252
chr8	120557975	120557974	+	8.64e-06	0.00121797	28.6992	Intron (ENSMUST00000127664.1/108148, intron 1 of 15)	ENSMUSG00000031822	Gse1
chr15	59280053	59280052	-	8.66e-06	0.00121798	-14.5836	Intron (ENSMUST00000227185.1/ENSMUST00000227185.1, intron 1 of 3)	ENSMUSG00000098528	Zfp572
chr7	19487145	19487144	-	8.66e-06	0.00121798	-19.4431	Promoter (1-2kb)	ENSMUSG00000011263	Exoc3l2
chr8	120532928	120532927	-	8.68e-06	0.00122005	-14.9616	Promoter (2-3kb)	ENSMUSG00000031822	Gse1
chr16	92543633	92543632	-	8.71e-06	0.00122223	-14.7681	Distal Intergenic	ENSMUSG00000022949	Clic6
chr1	114809345	114809344	+	8.73e-06	0.00122438	-18.091	Distal Intergenic	ENSMUSG00000070695	Cntnap5a
chr15	29141686	29141685	-	8.74e-06	0.00122438	-15.8083	Distal Intergenic	ENSMUSG00000092639	Mir3964
chr4	132975096	132975095	+	8.74e-06	0.00122495	11.3157	Promoter (<=1kb)	ENSMUSG00000028874	Fgr
chr6	124020103	124020102	-	8.74e-06	0.00122495	11.3636	Distal Intergenic	ENSMUSG00000096630	Vmn2r26
chr5	112871403	112871402	-	8.76e-06	0.00122662	14.4245	Promoter (<=1kb)	ENSMUSG00000072720	Myo18b
chr1	38183373	38183372	-	8.8e-06	0.00123184	10.2364	Intron (ENSMUST00000095027.8/16764, intron 19 of 21)	ENSMUSG00000037138	Aff3
chr7	141406608	141406607	+	8.83e-06	0.00123435	11.6672	Promoter (2-3kb)	ENSMUSG00000051007	Gatd1
chrX	15740760	15740759	+	8.85e-06	0.00123672	18.4962	Distal Intergenic	ENSMUSG00000045217	Ppp1r2-ps9
chr6	87912236	87912235	+	8.86e-06	0.00123738	-25.6614	Promoter (1-2kb)	ENSMUSG00000030060	Hmces
chr7	44697208	44697207	-	8.87e-06	0.00123738	14.0392	Distal Intergenic	ENSMUSG00000066500	Izumo2
chr11	71809876	71809875	+	8.87e-06	0.00123788	-16.1752	Distal Intergenic	ENSMUSG00000020811	Wscd1
chr15	98894890	98894889	+	8.9e-06	0.00123967	-14.7501	Promoter (<=1kb)	ENSMUSG00000023755	Rhebl1
chr6	117781470	117781469	+	8.9e-06	0.00123967	18.1015	Distal Intergenic	ENSMUSG00000099869	1700030F04Rik
chr7	79722665	79722664	+	8.97e-06	0.00124587	11.6118	Promoter (<=1kb)	ENSMUSG00000030546	Plin1
chr14	10608764	10608763	+	8.98e-06	0.00124631	16.7322	Intron (ENSMUST00000162278.7/14198, intron 3 of 8)	ENSMUSG00000089833	Fhitos
chrX	73064170	73064169	-	9e-06	0.00124798	-21.0404	Promoter (<=1kb)	ENSMUSG00000046287	Pnma3
chr16	92605997	92605996	+	9e-06	0.00124852	-11.3153	Exon (ENSMUST00000023673.13/12394, exon 8 of 8)	ENSMUSG00000022952	Runx1
chr5	36035708	36035707	+	9.01e-06	0.00124881	-10.6317	Exon (ENSMUST00000037370.13/81840, exon 18 of 27)	ENSMUSG00000029094	Afap1
chr9	42941844	42941843	+	9.06e-06	0.001254	12.0379	Promoter (2-3kb)	ENSMUSG00000032017	Grik4
chr15	85034159	85034158	+	9.09e-06	0.00125664	12.6366	Promoter (2-3kb)	ENSMUSG00000022434	Fam118a
chr6	31579830	31579829	+	9.11e-06	0.00125865	10.4977	Distal Intergenic	ENSMUSG00000086732	Gm6117
chr11	103333858	103333857	+	9.16e-06	0.00126531	-18.4588	Promoter (<=1kb)	ENSMUSG00000034255	Arhgap27
chr1	81835041	81835040	+	9.17e-06	0.00126592	-27.5153	Distal Intergenic	ENSMUSG00000098797	Mir6344
chr12	82170493	82170492	+	9.22e-06	0.00126845	-14.7541	Promoter (<=1kb)	ENSMUSG00000042700	Sipa1l1
chr16	64544772	64544771	+	9.21e-06	0.00126845	-10.2762	Intron (ENSMUST00000209382.2/224291, intron 1 of 2)	ENSMUSG00000068167	Csnka2ip
chr17	62865893	62865892	-	9.22e-06	0.00126845	-13.1488	Intron (ENSMUST00000076840.11/13640, intron 1 of 4)	ENSMUSG00000048915	Efna5
chr7	27519680	27519679	+	9.22e-06	0.00126845	-11.6482	3' UTR	ENSMUSG00000040424	Hipk4
chr7	98454532	98454531	-	9.22e-06	0.00126845	12.3921	Intron (ENSMUST00000206435.1/14918, intron 7 of 18)	ENSMUSG00000074003	Gucy2d
chr2	129454541	129454540	-	9.22e-06	0.00126845	14.7541	Distal Intergenic	ENSMUSG00000043727	F830045P16Rik
chr7	44489090	44489089	+	9.26e-06	0.00127302	-14.4192	Promoter (2-3kb)	ENSMUSG00000008140	Emc10
chr11	97440559	97440558	-	9.29e-06	0.00127453	12.6938	Intron (ENSMUST00000121799.7/58996, intron 1 of 23)	ENSMUSG00000049807	Arhgap23
chr1	155031891	155031890	+	9.32e-06	0.00127667	16.394	Exon (ENSMUST00000191584.1/ENSMUST00000191584.1, exon 1 of 1)	ENSMUSG00000096950	Gm9530
chr11	11599246	11599245	+	9.32e-06	0.00127667	16.7769	Intron (ENSMUST00000081896.4/102631730, intron 2 of 3)	ENSMUSG00000062511	4930512M02Rik
chr1	179344103	179344102	+	9.34e-06	0.00127795	13.261	Intron (ENSMUST00000128302.7/69726, intron 5 of 11)	ENSMUSG00000055067	Smyd3
chr9	22641076	22641075	+	9.34e-06	0.00127795	17.7815	Promoter (2-3kb)	ENSMUSG00000035919	Bbs9
chr6	145326724	145326723	+	9.34e-06	0.00127795	12.3511	Distal Intergenic	NA	1700073E17Rik
chr7	71204745	71204744	-	9.34e-06	0.00127795	-11.8235	Distal Intergenic	ENSMUSG00000108669	4930441H08Rik
chr18	41465483	41465482	-	9.36e-06	0.00127849	14.0299	Distal Intergenic	ENSMUSG00000056671	Prelid2
chr7	81074700	81074699	-	9.35e-06	0.00127849	13.7932	Intron (ENSMUST00000107348.1/116904, intron 3 of 13)	ENSMUSG00000038763	Alpk3
chr12	104474563	104474562	-	9.37e-06	0.00127917	11.828	Promoter (1-2kb)	ENSMUSG00000021095	Gsc
chr5	125403827	125403826	-	9.37e-06	0.00127917	-17.675	Distal Intergenic	ENSMUSG00000029480	Dhx37
chr12	83073337	83073336	-	9.37e-06	0.00127936	-30.3494	Intron (ENSMUST00000186848.4/50779, intron 11 of 15)	ENSMUSG00000021219	Rgs6
chr18	37738034	37738033	+	9.4e-06	0.00128217	18.251	Promoter (1-2kb)	ENSMUSG00000102440	Pcdhga9
chr2	162948596	162948595	+	9.4e-06	0.00128217	10.2825	Promoter (<=1kb)	ENSMUSG00000035576	L3mbtl1
chr4	53177674	53177673	-	9.41e-06	0.00128329	10.0305	Distal Intergenic	ENSMUSG00000015243	Abca1
chr7	70177191	70177190	-	9.43e-06	0.00128445	-13.555	Downstream (1-2kb)	ENSMUSG00000109097	Gm29683
chr11	60729529	60729528	-	9.44e-06	0.00128575	10.2102	Promoter (<=1kb)	ENSMUSG00000092734	Mir5100
chr1	153191544	153191543	-	9.45e-06	0.00128581	-35.5472	Distal Intergenic	ENSMUSG00000026479	Lamc2
chr12	19704383	19704382	+	9.47e-06	0.00128857	-12.6427	Exon (ENSMUST00000222935.1/ENSMUST00000222935.1, exon 1 of 1)	ENSMUSG00000099759	1700030C10Rik
chr2	77518963	77518962	+	9.49e-06	0.0012891	-14.4678	Promoter (<=1kb)	ENSMUSG00000027016	Zfp385b
chr9	43559788	43559787	+	9.49e-06	0.0012891	16.8284	Distal Intergenic	ENSMUSG00000032012	Nectin1
chr5	111420097	111420096	+	9.52e-06	0.00129177	-13.755	Promoter (2-3kb)	ENSMUSG00000070576	Mn1
chr3	48609001	48609000	+	9.53e-06	0.00129364	12.3077	Exon (ENSMUST00000036023.2/ENSMUST00000036023.2, exon 1 of 2)	ENSMUSG00000103257	Gm7977
chr2	168866729	168866728	+	9.55e-06	0.00129454	13.7667	Distal Intergenic	ENSMUSG00000027551	Zfp64
chr4	152489308	152489307	+	9.58e-06	0.00129841	14.9548	Promoter (<=1kb)	ENSMUSG00000039577	Nphp4
chr17	36249164	36249163	-	9.58e-06	0.00129888	29.6723	Intron (ENSMUST00000173141.1/ENSMUST00000173141.1, intron 1 of 3)	ENSMUSG00000024446	Rpp21
chr4	148683768	148683767	+	9.59e-06	0.00129998	10.5095	Distal Intergenic	ENSMUSG00000070577	Gm572
chr7	134985819	134985818	+	9.69e-06	0.00131058	14.6389	Intron (ENSMUST00000084488.4/330662, intron 27 of 51)	ENSMUSG00000073805	Insyn2a
chr7	107210383	107210382	+	9.72e-06	0.00131261	-22.6159	Promoter (<=1kb)	ENSMUSG00000073894	Rbmxl2
chr11	6006455	6006454	-	9.74e-06	0.00131462	-25.1617	Intron (ENSMUST00000109813.8/12323, intron 3 of 20)	ENSMUSG00000057897	Camk2b
chr3	90801509	90801508	-	9.82e-06	0.00132281	-21.1051	Distal Intergenic	ENSMUSG00000042250	Pglyrp4
chr1	5829217	5829216	+	9.83e-06	0.00132321	-22.8464	Distal Intergenic	ENSMUSG00000033774	Npbwr1
chr5	148354375	148354374	-	9.91e-06	0.00133041	-14.3127	Intron (ENSMUST00000048116.14/11987, intron 2 of 12)	ENSMUSG00000041313	Slc7a1
chr9	58158108	58158107	+	9.93e-06	0.00133224	13.9437	Promoter (<=1kb)	ENSMUSG00000037206	Islr
chr7	29171902	29171901	+	9.94e-06	0.0013325	14.3403	Promoter (1-2kb)	ENSMUSG00000031493	Ggn
chr4	135026119	135026118	-	9.94e-06	0.0013325	28.1977	Distal Intergenic	ENSMUSG00000070691	Runx3
chr2	33637394	33637393	+	9.95e-06	0.00133317	13.7175	Intron (ENSMUST00000041730.10/16917, intron 2 of 7)	ENSMUSG00000038765	Lmx1b
chr3	14722104	14722103	-	9.96e-06	0.00133317	23.0769	Distal Intergenic	ENSMUSG00000027556	Car1
chr3	36784871	36784870	-	9.95e-06	0.00133317	15.6126	Distal Intergenic	ENSMUSG00000037270	4932438A13Rik
chr10	75134972	75134971	+	9.96e-06	0.00133372	-17.6249	Intron (ENSMUST00000164107.2/110279, intron 4 of 22)	ENSMUSG00000009681	Bcr
chr4	116323522	116323521	-	9.97e-06	0.00133435	12.9594	Intron (ENSMUST00000106484.7/17776, intron 10 of 29)	ENSMUSG00000003810	Mast2
chr14	67234112	67234111	-	9.99e-06	0.00133487	11.6292	Promoter (<=1kb)	ENSMUSG00000022053	Ebf2
chr2	20059395	20059394	+	1e-05	0.0013363	-11.0437	Intron (ENSMUST00000114610.7/208618, intron 1 of 7)	ENSMUSG00000036617	Etl4
chr5	65036879	65036878	+	1e-05	0.00133666	14.8847	Intron (ENSMUST00000031080.14/68303, intron 12 of 13)	ENSMUSG00000037913	Tmem156
chr4	57782872	57782871	+	1e-05	0.00133902	13.7384	Promoter (<=1kb)	NA	NA
chr12	76608925	76608924	+	1.01e-05	0.00134076	10.0767	Intron (ENSMUST00000021458.12/20741, intron 20 of 35)	ENSMUSG00000021061	Sptb
chr10	60838966	60838965	+	1.01e-05	0.00134118	14.7326	Distal Intergenic	ENSMUSG00000020099	Unc5b
chr3	144378088	144378087	-	1.01e-05	0.00134268	-12.2845	Distal Intergenic	ENSMUSG00000028266	Lmo4
chr2	144177747	144177746	-	1.02e-05	0.00135136	13.1606	Promoter (1-2kb)	ENSMUSG00000074758	Gm5535
chr9	26407567	26407566	-	1.02e-05	0.00135483	27.5721	Distal Intergenic	ENSMUSG00000045994	B3gat1
chr19	47280988	47280987	-	1.02e-05	0.00135704	12.0127	Intron (ENSMUST00000081619.9/14218, intron 10 of 14)	ENSMUSG00000098786	Mir6995
chr1	9908619	9908618	+	1.03e-05	0.00135793	15.9031	Promoter (<=1kb)	ENSMUSG00000046101	Mcmdc2
chr11	50943687	50943686	-	1.03e-05	0.00135957	13.8631	5' UTR	ENSMUSG00000044542	Prop1
chr10	44381865	44381864	+	1.03e-05	0.00136068	-25.2514	Distal Intergenic	ENSMUSG00000089260	Mir1929
chr3	121522152	121522151	+	1.03e-05	0.00136523	10.546	Exon (ENSMUST00000199422.1/213603, exon 4 of 4)	ENSMUSG00000039865	Slc44a3
chr11	117242339	117242338	+	1.04e-05	0.0013675	-11.9416	Intron (ENSMUST00000093907.10/53860, intron 2 of 11)	ENSMUSG00000059248	2023-09-09
chr2	105123067	105123066	-	1.04e-05	0.00136761	13.1148	Exon (ENSMUST00000184528.1/ENSMUST00000184528.1, exon 1 of 1)	ENSMUSG00000074987	Wt1os
chr5	3064608	3064607	-	1.04e-05	0.00136855	-11.0157	Distal Intergenic	ENSMUSG00000040274	Cdk6
chr10	117436511	117436510	-	1.04e-05	0.00137491	-19.2558	Distal Intergenic	ENSMUSG00000112344	Gm32141
chr12	89963766	89963765	+	1.04e-05	0.00137515	-21.0839	Intron (ENSMUST00000190626.6/18191, intron 13 of 18)	ENSMUSG00000066392	Nrxn3
chr3	51505736	51505735	-	1.04e-05	0.00137515	14.878	Distal Intergenic	ENSMUSG00000027739	Rab33b
chr17	30219925	30219924	-	1.05e-05	0.00137657	13.3333	3' UTR	ENSMUSG00000044477	Zfand3
chr3	144381636	144381635	-	1.05e-05	0.00137729	24.1054	Distal Intergenic	ENSMUSG00000028266	Lmo4
chr4	123083394	123083393	+	1.05e-05	0.0013777	-13.4559	Distal Intergenic	ENSMUSG00000002384	Bmp8b
chr1	85057708	85057707	-	1.05e-05	0.00137943	-17.7574	Intron (ENSMUST00000159114.1/ENSMUST00000159114.1, intron 2 of 2)	ENSMUSG00000089844	A530032D15Rik
chr2	93014275	93014274	+	1.06e-05	0.00138464	15.2201	Promoter (<=1kb)	ENSMUSG00000075028	Prdm11
chr10	83636092	83636091	-	1.06e-05	0.00138486	14.2199	Promoter (1-2kb)	ENSMUSG00000020263	Appl2
chr9	107946086	107946085	-	1.06e-05	0.00138486	19.6522	Promoter (<=1kb)	ENSMUSG00000032936	Camkv
chr3	54590254	54590253	-	1.06e-05	0.0013884	-21.6378	Distal Intergenic	ENSMUSG00000027751	Supt20
chr2	71551461	71551460	+	1.06e-05	0.00138866	10.6282	Distal Intergenic	ENSMUSG00000023391	Dlx2
chr8	117453248	117453247	-	1.07e-05	0.0013915	18.5587	Promoter (<=1kb)	ENSMUSG00000099062	Mir7077
chr11	11426292	11426291	+	1.07e-05	0.00139216	-16.1682	Intron (ENSMUST00000020413.3/53604, intron 2 of 7)	ENSMUSG00000020191	Spata48
chr14	14309342	14309341	-	1.07e-05	0.00139398	-27.3757	Distal Intergenic	ENSMUSG00000072707	Olfr31
chr10	80144367	80144366	+	1.07e-05	0.00139656	-11.11	Promoter (1-2kb)	ENSMUSG00000003072	Atp5d
chr15	97994794	97994793	+	1.07e-05	0.00139674	-10.956	Intron (ENSMUST00000088355.11/12824, intron 13 of 52)	ENSMUSG00000022483	Col2a1
chr6	78269635	78269634	+	1.07e-05	0.00139957	12.0318	Distal Intergenic	ENSMUSG00000071356	Reg3b
chr6	133567020	133567019	-	1.08e-05	0.00140415	13.3838	Distal Intergenic	NA	Gm5885
chr12	25132347	25132346	-	1.08e-05	0.00140614	23.8477	Exon (ENSMUST00000223429.1/432641, exon 3 of 3)	NA	Gm17746
chr15	33845846	33845845	-	1.08e-05	0.00140683	-10.7977	Distal Intergenic	ENSMUSG00000038984	Tspyl5
chr11	88046678	88046677	-	1.08e-05	0.00140699	-15.128	Promoter (<=1kb)	ENSMUSG00000018379	Srsf1
chr15	79879230	79879229	+	1.09e-05	0.00141211	22.5592	Distal Intergenic	ENSMUSG00000009585	Apobec3
chr19	7753391	7753390	+	1.09e-05	0.00141211	23.4108	Distal Intergenic	ENSMUSG00000024757	Slc22a19
chr2	31382462	31382461	-	1.09e-05	0.00141211	12.6482	Exon (ENSMUST00000113532.8/665700, exon 26 of 98)	ENSMUSG00000055632	Hmcn2
chr9	48761308	48761307	+	1.09e-05	0.00141509	13.751	Intron (ENSMUST00000093852.4/235320, intron 2 of 6)	ENSMUSG00000066687	Zbtb16
chr9	39886291	39886290	-	1.1e-05	0.00142022	-29.4643	Distal Intergenic	ENSMUSG00000094449	Olfr972
chr6	114181969	114181968	+	1.1e-05	0.00142161	11.6917	Intron (ENSMUST00000032451.8/243616, intron 5 of 13)	ENSMUSG00000030307	Slc6a11
chr11	68227238	68227237	-	1.1e-05	0.00142279	19.4536	Intron (ENSMUST00000021284.3/18208, intron 5 of 6)	ENSMUSG00000099174	Mir6406
chr13	78210786	78210785	-	1.1e-05	0.00142302	-15.2157	Intron (ENSMUST00000145613.7/320174, intron 1 of 2)	NA	A830082K12Rik
chr16	37676208	37676207	-	1.1e-05	0.00142342	-24.9357	Distal Intergenic	ENSMUSG00000022820	Ndufb4
chr12	80168515	80168514	+	1.1e-05	0.00142342	12.4135	Promoter (1-2kb)	ENSMUSG00000015143	Actn1
chr15	59048833	59048832	+	1.11e-05	0.00142969	10.776	Intron (ENSMUST00000080371.7/211401, intron 3 of 14)	ENSMUSG00000022353	Mtss1
chr10	4870216	4870215	-	1.11e-05	0.00143013	20	Intron (ENSMUST00000149195.7/13982, intron 6 of 7)	ENSMUSG00000019768	Esr1
chr10	116663193	116663192	+	1.11e-05	0.00143069	-12.9132	Distal Intergenic	ENSMUSG00000097104	Gm26579
chr12	80168521	80168520	+	1.11e-05	0.0014307	12.8036	Promoter (1-2kb)	ENSMUSG00000015143	Actn1
chr1	130550855	130550854	+	1.11e-05	0.00143123	-11.607	Intron (ENSMUST00000125681.1/ENSMUST00000125681.1, intron 4 of 4)	ENSMUSG00000042554	Zp3r
chr11	116232982	116232981	+	1.11e-05	0.00143419	25.5257	Exon (ENSMUST00000037007.3/14027, exon 7 of 22)	ENSMUSG00000034282	Evpl
chr8	94556725	94556724	-	1.11e-05	0.00143611	17.1087	Promoter (1-2kb)	ENSMUSG00000034361	Cpne2
chr5	106793665	106793664	+	1.12e-05	0.00143862	12.9779	Distal Intergenic	ENSMUSG00000043410	Hfm1
chr13	47739993	47739992	-	1.12e-05	0.00144066	-13.325	Distal Intergenic	ENSMUSG00000114509	4930471G24Rik
chr11	119397846	119397845	-	1.12e-05	0.00144066	-10.9936	Intron (ENSMUST00000093902.11/672511, intron 1 of 66)	ENSMUSG00000070327	Rnf213
chrX	93968645	93968644	-	1.13e-05	0.00144598	-14.044	Promoter (<=1kb)	ENSMUSG00000081044	AU015836
chr2	37758598	37758597	-	1.14e-05	0.00145318	28.8023	Distal Intergenic	ENSMUSG00000035403	Crb2
chr9	4260697	4260696	-	1.14e-05	0.0014532	15.35	Distal Intergenic	ENSMUSG00000025894	Aasdhppt
chr9	30102256	30102255	+	1.14e-05	0.00145512	-16.3929	Distal Intergenic	ENSMUSG00000059974	Ntm
chr8	70010949	70010948	+	1.14e-05	0.00145578	13.1148	Exon (ENSMUST00000212486.1/ENSMUST00000212486.1, exon 1 of 1)	ENSMUSG00000036180	Gatad2a
chr5	116230652	116230651	-	1.14e-05	0.0014558	-12.8524	Intron (ENSMUST00000050178.12/269693, intron 1 of 13)	ENSMUSG00000043913	Ccdc60
chr4	146942516	146942515	-	1.14e-05	0.00145595	-20.2689	Exon (ENSMUST00000119840.1/ENSMUST00000119840.1, exon 1 of 2)	ENSMUSG00000067919	Rex2
chr5	24488736	24488735	-	1.14e-05	0.00145893	10.0461	Intron (ENSMUST00000024123.8/213990, intron 10 of 17)	ENSMUSG00000023353	Agap3
chr2	69799608	69799607	+	1.15e-05	0.00146863	-19.9566	Exon (ENSMUST00000128765.1/73373, exon 4 of 4)	ENSMUSG00000027088	Phospho2
chr7	33269934	33269933	-	1.15e-05	0.00146863	-26.8254	Distal Intergenic	ENSMUSG00000096467	Scgb2b19
chrX	131182080	131182079	-	1.16e-05	0.00146873	-15.4821	Distal Intergenic	ENSMUSG00000034480	Diaph2
chr8	68694879	68694878	+	1.16e-05	0.0014693	-20.5789	Intron (ENSMUST00000078350.12/234356, intron 1 of 9)	ENSMUSG00000036356	Csgalnact1
chr5	116442753	116442752	+	1.16e-05	0.00146963	20.0351	3' UTR	ENSMUSG00000086219	Srrm4os
chr16	12266566	12266565	+	1.17e-05	0.00147692	-13.5878	Intron (ENSMUST00000170672.8/72555, intron 4 of 4)	ENSMUSG00000022494	Shisa9
chrX	122972960	122972959	+	1.17e-05	0.00148323	14.2857	Distal Intergenic	ENSMUSG00000079450	Cldn34c1
chr5	114467916	114467915	-	1.18e-05	0.00148548	16.851	Distal Intergenic	ENSMUSG00000041939	Mvk
chr8	109278046	109278045	-	1.18e-05	0.00148548	15.1	Distal Intergenic	ENSMUSG00000097393	D030068K23Rik
chr1	29589651	29589650	-	1.18e-05	0.00148643	15.8649	Distal Intergenic	ENSMUSG00000099257	Mir6342
chr11	118609888	118609887	+	1.18e-05	0.00148643	-32.2344	Intron (ENSMUST00000117731.7/52897, intron 3 of 13)	ENSMUSG00000025576	Rbfox3
chr8	23116993	23116992	+	1.18e-05	0.00148693	-10.8429	3' UTR	ENSMUSG00000031543	Ank1
chr5	116143955	116143954	+	1.18e-05	0.00148783	21.0227	Intron (ENSMUST00000050178.12/269693, intron 8 of 13)	ENSMUSG00000086655	C330018A13Rik
chr2	128836806	128836805	+	1.18e-05	0.00148831	13.5135	Intron (ENSMUST00000110325.7/72477, intron 9 of 18)	ENSMUSG00000014353	Tmem87b
chr4	134864704	134864703	-	1.18e-05	0.00148831	-14.5688	Promoter (<=1kb)	ENSMUSG00000028825	Rhd
chr10	79975210	79975209	-	1.18e-05	0.00148833	-16.1763	Promoter (<=1kb)	ENSMUSG00000035745	Grin3b
chr4	21106240	21106239	-	1.18e-05	0.00148833	-13.1288	Distal Intergenic	ENSMUSG00000055761	Nkain3
chr10	129665129	129665128	+	1.18e-05	0.00148912	13.818	Distal Intergenic	ENSMUSG00000108114	Olfr800
chr1	74037079	74037078	+	1.19e-05	0.00149036	-15	Promoter (<=1kb)	ENSMUSG00000055322	Tns1
chr3	112661110	112661109	-	1.19e-05	0.00149036	-21.4286	Distal Intergenic	NA	Amy2b
chr2	170748754	170748753	-	1.19e-05	0.00149199	-16.0275	Intron (ENSMUST00000029075.4/76829, intron 1 of 7)	ENSMUSG00000027560	Dok5
[truncated: 8,139 more rows]

## Sheet: H3K27me3
Supplementary Table 4: List of differential H3K27me3 peaks in adult male cortex.
BPA v.s. Ctrl. pvalue < 0.05, n=4
Chr	Start	End	Fold	pvalue	Annotation	Ensembl_ID	Gene_Symbol
chr1	23256009	23256742	0.634334	0.0169795	Exon (ENSMUST00000193885.1/ENSMUST00000193885.1, exon 1 of 1)	ENSMUSG00000065405	Mir30a
chr1	43933611	43934065	0.619516	0.036562	Promoter (<=1kb)	ENSMUSG00000041763	Tpp2
chr1	52232978	52233501	0.69968	0.015873	Promoter (<=1kb)	ENSMUSG00000026103	Gls
chr1	56241363	56241960	-0.909774	0.0342428	Distal Intergenic	ENSMUSG00000100372	1700003I22Rik
chr1	74927266	74928113	-0.471162	0.0355489	Exon (ENSMUST00000094844.3/241116, exon 6 of 33)	ENSMUSG00000047021	Cfap65
chr1	75142199	75142793	0.79566	0.0104996	Promoter (<=1kb)	ENSMUSG00000049339	Retreg2
chr1	80179339	80179725	-0.80963	0.0154356	Distal Intergenic	ENSMUSG00000043230	Fam124b
chr1	84839293	84840222	0.616442	0.0327475	Promoter (<=1kb)	ENSMUSG00000026219	Trip12
chr1	93685593	93686889	0.364209	0.0493211	Promoter (<=1kb)	ENSMUSG00000026278	Bok
chr1	180255960	180256595	0.668164	0.0318057	Promoter (<=1kb)	ENSMUSG00000010609	Psen2
chr10	5549802	5550574	0.63182	0.018384	Promoter (<=1kb)	ENSMUSG00000096054	Syne1
chr10	7882024	7882441	0.6853	0.0343169	Distal Intergenic	ENSMUSG00000015755	Tab2
chr10	27616662	27617028	0.607383	0.0457963	Promoter (<=1kb)	ENSMUSG00000019899	Lama2
chr10	79612940	79613866	-0.456747	0.0365833	Promoter (<=1kb)	ENSMUSG00000045912	C2cd4c
chr10	79767375	79768219	0.675167	0.0231091	Promoter (<=1kb)	ENSMUSG00000035890	Rnf126
chr10	126927565	126928812	0.562571	0.00452869	Distal Intergenic	ENSMUSG00000025436	Atp23
chr10	127667299	127668525	0.622532	0.0156835	Promoter (<=1kb)	ENSMUSG00000025402	Nab2
chr10	128083004	128083337	0.688231	0.0239444	Promoter (<=1kb)	ENSMUSG00000025393	Atp5b
chr11	6415383	6416225	0.529715	0.0361743	Promoter (<=1kb)	ENSMUSG00000071866	Ppia
chr11	20542496	20543462	0.512426	0.0305154	Promoter (<=1kb)	ENSMUSG00000049800	Sertad2
chr11	59839077	59840047	0.551339	0.032413	Promoter (<=1kb)	ENSMUSG00000032615	Nt5m
chr11	63130659	63132903	0.257022	0.0384328	Promoter (<=1kb)	ENSMUSG00000018217	Pmp22
chr11	69913732	69914231	0.827904	0.00931192	Promoter (<=1kb)	ENSMUSG00000023170	Gps2
chr11	70647201	70647811	0.628671	0.0339566	Promoter (<=1kb)	ENSMUSG00000014606	Slc25a11
chr11	70654398	70655035	0.679328	0.0185045	Promoter (<=1kb)	ENSMUSG00000018293	Pfn1
chr11	71677707	71678054	-1.0065	0.00671746	Distal Intergenic	ENSMUSG00000020811	Wscd1
chr11	93995324	93996080	0.585629	0.0373059	Promoter (<=1kb)	ENSMUSG00000020859	Spag9
chr11	96397351	96398316	-0.402175	0.0209315	Distal Intergenic	ENSMUSG00000018973	Hoxb1
chr11	96977051	96978368	0.622854	0.013316	Promoter (<=1kb)	ENSMUSG00000018678	Sp2
chr11	97149901	97150515	0.592619	0.029902	Promoter (<=1kb)	ENSMUSG00000038517	Tbkbp1
chr11	102555919	102556635	0.586044	0.0482705	Promoter (<=1kb)	ENSMUSG00000034621	Gpatch8
chr11	104441682	104442177	0.613235	0.03063	Promoter (<=1kb)	ENSMUSG00000018412	Kansl1
chr11	106787875	106789559	0.425374	0.0455046	Promoter (<=1kb)	ENSMUSG00000020719	Ddx5
chr11	118908176	118908849	-0.444179	0.0202066	Promoter (<=1kb)	ENSMUSG00000025576	Rbfox3
chr12	8673689	8674152	0.789808	0.0224142	Promoter (<=1kb)	ENSMUSG00000020594	Pum2
chr12	24651177	24651705	0.716675	0.0140118	Promoter (<=1kb)	ENSMUSG00000020653	Klf11
chr12	52604531	52604883	0.593736	0.0239486	Promoter (2-3kb)	ENSMUSG00000100315	1700031P21Rik
chr12	73001891	73003144	-0.441124	0.0383554	Distal Intergenic	ENSMUSG00000051367	Six1
chr12	84791014	84791764	-0.454298	0.0274307	Promoter (<=1kb)	ENSMUSG00000002020	Ltbp2
chr12	91589673	91590576	0.643013	0.00926464	Promoter (<=1kb)	ENSMUSG00000020962	Gtf2a1
chr12	102282784	102284248	0.417567	0.0086026	Promoter (<=1kb)	ENSMUSG00000044456	Rin3
chr12	106827592	106828499	-0.541808	0.022298	Distal Intergenic	ENSMUSG00000085820	4933406K04Rik
chr13	23543838	23544735	0.494758	0.038398	Promoter (<=1kb)	ENSMUSG00000100210	H3c7
chr13	58522833	58524767	-0.294282	0.0433178	Distal Intergenic	ENSMUSG00000021553	Slc28a3
chr13	71479009	71479502	-0.509217	0.0429077	Distal Intergenic	ENSMUSG00000080580	Mir466f-4
chr13	107644720	107646443	-0.321469	0.0434723	Distal Intergenic	ENSMUSG00000102000	1700006H21Rik
chr14	8257985	8258529	-0.537061	0.0392113	Promoter (<=1kb)	ENSMUSG00000021751	Acox2
chr14	18238571	18239392	0.545399	0.0498532	Promoter (<=1kb)	ENSMUSG00000021775	Nr1d2
chr14	21499938	21501483	0.556422	0.0141737	Promoter (<=1kb)	ENSMUSG00000021767	Kat6b
chr14	78732286	78733062	0.703172	0.0314131	Promoter (<=1kb)	ENSMUSG00000034731	Dgkh
chr15	38300219	38300991	0.643525	0.00956131	Promoter (<=1kb)	ENSMUSG00000037465	Klf10
chr15	83149142	83149712	0.581476	0.0279816	Promoter (<=1kb)	ENSMUSG00000065176	Rnu12
chr15	96698487	96699974	0.499208	0.0310608	Promoter (<=1kb)	ENSMUSG00000022462	Slc38a2
chr15	102102219	102103265	0.577286	0.00889659	Promoter (<=1kb)	ENSMUSG00000037003	Tns2
chr16	33056266	33056826	0.807254	0.00527861	Promoter (<=1kb)	ENSMUSG00000060636	Rpl35a
chr16	91646773	91647944	0.50859	0.0347711	Promoter (<=1kb)	ENSMUSG00000022962	Gart
chr16	93292370	93293533	-0.39121	0.049439	Distal Intergenic	ENSMUSG00000100277	1810053B23Rik
chr16	95702056	95702994	0.585735	0.0315129	Promoter (<=1kb)	ENSMUSG00000022895	Ets2
chr17	13682839	13683352	0.66474	0.0223492	Exon (ENSMUST00000145030.1/ENSMUST00000145030.1, exon 1 of 2)	ENSMUSG00000117042	2700054A10Rik
chr17	17826651	17827884	0.605713	0.0176312	Promoter (<=1kb)	ENSMUSG00000080316	Spaca6
chr17	25833167	25833664	0.698913	0.030178	Promoter (<=1kb)	ENSMUSG00000039615	Stub1
chr17	26715353	26716354	0.51825	0.0271809	Promoter (<=1kb)	ENSMUSG00000048249	Crebrf
chr17	27634933	27635516	0.658024	0.0330489	Promoter (<=1kb)	ENSMUSG00000052146	Rps10
chr17	28952186	28952691	0.745583	0.020376	Promoter (<=1kb)	ENSMUSG00000005936	Kctd20
chr17	40934562	40934992	0.655785	0.0188877	Promoter (<=1kb)	ENSMUSG00000023921	Mmut
chr17	46857991	46858617	0.624862	0.0497305	Promoter (<=1kb)	ENSMUSG00000036568	Bicral
chr17	56120403	56121122	0.513511	0.0179037	Promoter (<=1kb)	ENSMUSG00000037095	Lrg1
chr17	56218240	56219417	0.651734	0.0153287	Promoter (<=1kb)	ENSMUSG00000001229	Dpp9
chr17	57223807	57224610	-0.411268	0.0330829	Promoter (<=1kb)	ENSMUSG00000024164	C3
chr17	66076788	66077296	0.634794	0.0310786	Promoter (<=1kb)	ENSMUSG00000034647	Ankrd12
chr17	69417341	69417660	1.1364	0.00138668	Promoter (<=1kb)	NA	C030034I22Rik
chr17	72836741	72837767	0.715216	0.00757666	Promoter (<=1kb)	ENSMUSG00000039770	Ypel5
chr18	34860537	34861098	0.710568	0.0195227	Promoter (<=1kb)	ENSMUSG00000038418	Egr1
chr19	3767620	3768400	0.727799	0.0182962	Promoter (<=1kb)	ENSMUSG00000045098	Kmt5b
chr19	4096816	4097410	0.685621	0.0357502	Promoter (<=1kb)	ENSMUSG00000024856	Cdk2ap2
chr19	8818542	8820186	0.59441	0.00648169	Promoter (<=1kb)	ENSMUSG00000071659	Hnrnpul2
chr19	10114764	10115192	-0.625087	0.0417679	Distal Intergenic	ENSMUSG00000024665	Fads2
chr19	29229618	29230004	-0.819756	0.048956	Distal Intergenic	ENSMUSG00000024789	Jak2
chr19	32885534	32885894	0.659035	0.0473459	Distal Intergenic	ENSMUSG00000013663	Pten
chr19	43985826	43987323	-0.358336	0.0225496	Promoter (<=1kb)	ENSMUSG00000025196	Cpn1
chr19	53557279	53558240	-0.602793	0.0161821	Distal Intergenic	ENSMUSG00000034765	Dusp5
chr2	14073681	14074166	0.567368	0.0401335	Promoter (<=1kb)	ENSMUSG00000026718	Stam
chr2	28999692	29000739	-0.392721	0.0325877	Intron (ENSMUST00000189027.6/329375, intron 1 of 6)	ENSMUSG00000079502	Cfap77
chr2	29826791	29827279	0.709846	0.0251579	Promoter (<=1kb)	ENSMUSG00000069020	Urm1
chr2	64862257	64862611	-1.04088	0.0133102	Distal Intergenic	ENSMUSG00000026888	Grb14
chr2	69722538	69723136	0.616693	0.0308641	Promoter (<=1kb)	ENSMUSG00000042133	Ppig
chr2	72979373	72980832	0.785651	0.0176418	Promoter (<=1kb)	NA	Sp3os
chr2	80616957	80617328	0.6447	0.0495309	Promoter (<=1kb)	ENSMUSG00000027001	Dusp19
chr2	91070316	91070969	0.659039	0.0426558	Promoter (<=1kb)	ENSMUSG00000002105	Slc39a13
chr2	144195792	144196458	-0.632757	0.0272463	Intron (ENSMUST00000210577.1/433481, intron 1 of 2)	ENSMUSG00000074758	Gm5535
chr2	158121635	158122337	0.497924	0.0257499	Intron (ENSMUST00000152452.7/70470, intron 5 of 5)	ENSMUSG00000037820	Tgm2
chr2	159025051	159025488	-0.687804	0.0353072	Distal Intergenic	ENSMUSG00000027655	Dhx35
chr2	163594996	163596282	0.54305	0.0108685	Distal Intergenic	ENSMUSG00000017679	Ttpal
chr2	165430852	165431274	1.11986	0.0498095	Intron (ENSMUST00000029208.14/114644, intron 5 of 12)	ENSMUSG00000018459	Slc13a3
chr3	88030641	88031639	0.413174	0.0283905	Exon (ENSMUST00000198195.1/ENSMUST00000198195.1, exon 1 of 1)	ENSMUSG00000004894	Hapln2
chr3	96402893	96403394	-0.358246	0.0211655	Exon (ENSMUST00000180455.1/ENSMUST00000180455.1, exon 2 of 2)	ENSMUSG00000118406	Terc
chr3	97767703	97768243	0.692339	0.0349098	Promoter (<=1kb)	ENSMUSG00000038170	Pde4dip
chr3	101604060	101604980	0.714581	0.00882843	Promoter (<=1kb)	ENSMUSG00000033161	Atp1a1
chr3	128350144	128350762	-0.497259	0.0419296	Distal Intergenic	ENSMUSG00000105816	D030025E07Rik
chr4	48473213	48473768	0.662435	0.0425674	Promoter (<=1kb)	ENSMUSG00000028345	Tex10
chr4	54624080	54624714	-0.61464	0.0471083	Distal Intergenic	ENSMUSG00000060206	Zfp462
chr4	55651064	55652092	0.520959	0.0338106	Distal Intergenic	ENSMUSG00000003032	Klf4
chr4	97751296	97751951	0.546535	0.0395077	Intron (ENSMUST00000146447.7/319865, intron 1 of 5)	ENSMUSG00000028565	Nfia
chr4	98923129	98923869	0.681303	0.0323855	Promoter (<=1kb)	ENSMUSG00000028560	Usp1
chr4	118635117	118636473	-0.443328	0.0283123	Exon (ENSMUST00000134971.1/ENSMUST00000134971.1, exon 1 of 3)	ENSMUSG00000028729	Ebna1bp2
chr4	123182444	123183151	-0.43721	0.0471295	Promoter (<=1kb)	ENSMUSG00000046093	Hpcal4
chr4	126202237	126203324	0.627214	0.0126552	Promoter (<=1kb)	ENSMUSG00000043962	Thrap3
chr4	134011438	134012541	-0.339404	0.0255184	Promoter (<=1kb)	ENSMUSG00000050966	Lin28a
chr4	139380201	139380816	0.815177	0.00500751	Promoter (<=1kb)	ENSMUSG00000066036	Ubr4
chr4	151861589	151862365	0.651675	0.0210694	Promoter (<=1kb)	ENSMUSG00000014592	Camta1
chr4_GL456216_random	48994	49422	1.33811	0.0272101	Distal Intergenic	NA	Dhrsx
chr5	24424183	24425016	0.556122	0.0451488	Promoter (<=1kb)	ENSMUSG00000028962	Slc4a2
chr5	90378799	90379894	-0.46736	0.0387035	Distal Intergenic	ENSMUSG00000054945	Gm9958
chr5	93206166	93206978	0.637694	0.00588503	Promoter (<=1kb)	ENSMUSG00000063015	Ccni
chr5	100572152	100572586	-0.57344	0.0350136	Promoter (<=1kb)	ENSMUSG00000029322	Plac8
chr5	105139256	105139822	0.567813	0.0274968	Promoter (<=1kb)	ENSMUSG00000079363	Gbp4
chr5	124598481	124599035	0.756759	0.022374	Promoter (<=1kb)	ENSMUSG00000118662	Tctn2
chr5	125389327	125390051	0.509621	0.0328049	Promoter (<=1kb)	ENSMUSG00000008348	Ubc
chr5	139252181	139253001	0.56143	0.0288075	Promoter (<=1kb)	ENSMUSG00000025858	Get4
chr6	5255568	5256823	-0.455036	0.0377269	Promoter (<=1kb)	ENSMUSG00000029759	Pon3
chr6	30958707	30959231	-0.433989	0.0203348	Promoter (<=1kb)	ENSMUSG00000073209	Klf14
chr6	38433423	38433995	0.642266	0.0279931	Promoter (<=1kb)	ENSMUSG00000038538	Ubn2
chr6	38551091	38551759	0.624996	0.0432518	Promoter (<=1kb)	ENSMUSG00000029823	Luc7l2
chr6	57702721	57703598	0.604013	0.0323114	Promoter (<=1kb)	ENSMUSG00000062190	Lancl2
chr6	86525987	86527351	0.503193	0.0230577	Promoter (<=1kb)	ENSMUSG00000051695	Pcbp1
chr6	86584715	86585587	0.625261	0.0340403	Distal Intergenic	ENSMUSG00000033508	Asprv1
chr6	124917588	124918567	0.656802	0.00930021	Promoter (<=1kb)	ENSMUSG00000030122	Ptms
chr6	134919835	134920923	0.59695	0.0312937	Promoter (<=1kb)	ENSMUSG00000003031	Cdkn1b
chr7	5019878	5020716	0.541021	0.0294431	Promoter (<=1kb)	ENSMUSG00000035228	Ccdc106
chr7	16285778	16286861	0.560007	0.0241961	Promoter (<=1kb)	ENSMUSG00000041375	Ccdc9
chr7	25278354	25279473	0.613733	0.0122905	Promoter (<=1kb)	ENSMUSG00000005442	Cic
chr7	28378972	28379746	0.395792	0.0335253	Promoter (<=1kb)	ENSMUSG00000044786	Zfp36
chr7	29231298	29231697	0.566512	0.0292979	Promoter (<=1kb)	ENSMUSG00000046410	Kcnk6
chr7	29767294	29768028	0.684404	0.0387766	Promoter (<=1kb)	ENSMUSG00000046185	Zfp84
chr7	45526044	45526478	0.802977	0.00968115	Promoter (<=1kb)	ENSMUSG00000040435	Ppp1r15a
chr7	68065407	68065799	1.41587	0.0234073	Intron (ENSMUST00000005671.9/16001, intron 2 of 20)	ENSMUSG00000005533	Igf1r
chr7	79543258	79543993	-0.445993	0.0335693	Intron (ENSMUST00000206829.1/ENSMUST00000206829.1, intron 1 of 1)	ENSMUSG00000097023	Mir9-3hg
chr7	103844173	103844856	-0.822989	0.0325803	Promoter (1-2kb)	ENSMUSG00000052217	Hbb-bh1
chr7	112982858	112983239	-0.650719	0.0455932	Distal Intergenic	ENSMUSG00000098132	Rassf10
chr7	120982210	120982673	0.639444	0.0332693	Promoter (<=1kb)	ENSMUSG00000030878	Cdr2
chr7	126759597	126760397	0.651359	0.0268127	Promoter (<=1kb)	ENSMUSG00000063065	Mapk3
chr7	127314108	127314782	0.758847	0.00348447	Exon (ENSMUST00000117762.7/16408, exon 16 of 31)	ENSMUSG00000030830	Itgal
chr7	127967270	127968331	0.494705	0.0298598	Promoter (<=1kb)	ENSMUSG00000030795	Fus
chr7	134836544	134836979	-0.656966	0.0362412	Intron (ENSMUST00000211570.1/330662, intron 23 of 26)	ENSMUSG00000058325	Dock1
chr8	13287628	13288078	0.703633	0.0435182	Promoter (<=1kb)	ENSMUSG00000038506	Dcun1d2
chr8	26209041	26209858	-0.488558	0.0236126	Distal Intergenic	ENSMUSG00000037214	Thap1
chr8	70609077	70611106	0.404495	0.0465585	Promoter (<=1kb)	ENSMUSG00000070003	Ssbp4
chr8	70698696	70699253	0.656403	0.0140015	Promoter (<=1kb)	ENSMUSG00000071076	Jund
chr8	72318801	72320554	0.277561	0.0471486	Promoter (<=1kb)	ENSMUSG00000055148	Klf2
chr8	78294317	78295700	-0.392278	0.0369272	Intron (ENSMUST00000049395.14/73301, intron 9 of 13)	ENSMUSG00000037101	Ttc29
chr8	92403553	92404406	0.512106	0.00799013	Distal Intergenic	ENSMUSG00000031737	Irx5
chr8	94386529	94387570	0.59967	0.015339	Promoter (<=1kb)	ENSMUSG00000031770	Herpud1
chr8	95000338	95000726	0.81497	0.00138696	Promoter (<=1kb)	ENSMUSG00000031785	Adgrg1
chr8	111033339	111034112	0.517872	0.0432141	Promoter (<=1kb)	ENSMUSG00000031960	Aars
chr8	111299908	111300445	0.643952	0.0256502	Promoter (<=1kb)	ENSMUSG00000033596	Rfwd3
chr9	13826797	13827968	0.497832	0.0367445	Promoter (<=1kb)	ENSMUSG00000037808	Fam76b
chr9	37613409	37614224	0.69211	0.0190712	Promoter (<=1kb)	ENSMUSG00000001948	Spa17
chr9	40800077	40801562	0.49938	0.0140879	Promoter (<=1kb)	ENSMUSG00000015656	Hspa8
chr9	45906576	45907126	0.537058	0.0421629	Promoter (<=1kb)	ENSMUSG00000035382	Pcsk7
chr9	46852678	46853138	0.555179	0.0418243	Distal Intergenic	ENSMUSG00000099696	2900052N01Rik
chr9	62536369	62537225	0.593216	0.0151164	Promoter (<=1kb)	ENSMUSG00000041729	Coro2b
chr9	77910331	77910972	0.533803	0.0470419	Distal Intergenic	ENSMUSG00000032349	Elovl5
chr9	83834413	83835031	0.515388	0.0301885	Promoter (<=1kb)	ENSMUSG00000038379	Ttk
chr9	99357323	99358780	-0.296171	0.0495922	Promoter (<=1kb)	ENSMUSG00000037681	Esyt3
chr9	106247614	106248101	0.531597	0.0377813	Promoter (<=1kb)	ENSMUSG00000032786	Alas1
chrX	133689732	133690127	0.72681	0.0476606	Promoter (<=1kb)	ENSMUSG00000051323	Pcdh19

## Sheet: H3K9me3
Supplementary Table 5: List of differential H3K9me3 loci of neuron in adult male cortex.
BPA v.s. Ctrl. For increased H3K9me3 modification, cut-off was set as: padj < 0.05, Control.avg > 50, log2FC > 0; For decreased H3K9me3 occupation, cut-off was set as: padj < 0.05, Treatment.avg > 50, log2FC < 0; n=4 Ctrl, 5 BPA.
Chr	Start	End	Treatment.avg	Control.avg	Event	log2FC	pval	padj	Feature	GeneSymbol
chr1	3041701	3043400	132.16	101.76	Up	0.38	2.85e-05	0.00228497	Pericentromere	NA
chr1	3232001	3233500	90.73	68.38	Up	0.41	0.000190043	0.00679003	Genebody	Xkr4
chr1	4987001	4988800	88.67	52.44	Up	0.76	1.24e-10	1.59e-07	Genebody	Rgs20
chr1	4987001	4988800	88.67	52.44	Up	0.76	1.24e-10	1.59e-07	Genebody	Rgs20
chr1	4987001	4988800	88.67	52.44	Up	0.76	1.24e-10	1.59e-07	Genebody	Rgs20
chr1	7437601	7439300	81.38	58.67	Up	0.47	5.29e-05	0.00328608	Genedeserts	NA
chr1	7711201	7712900	94.56	66.67	Up	0.5	3.71e-06	0.000635337	Genedeserts	NA
chr1	8253501	8254800	97.65	74.02	Up	0.4	0.000145258	0.00588094	Genedeserts	NA
chr1	15022601	15024700	106.88	74.54	Up	0.52	4.24e-07	0.000141787	OtherIntergenic	NA
chr1	16894901	16896500	74.58	54.34	Up	0.46	0.00017414	0.00649149	OtherIntergenic	NA
chr1	20098801	20100600	82.49	58.1	Up	0.51	1.46e-05	0.00151409	Genebody	Pkhd1
chr1	20282601	20283900	80.07	60.97	Up	0.39	0.000707083	0.0135231	Genebody	Pkhd1
chr1	23453501	23455100	78.68	57.26	Up	0.46	0.000109182	0.00502063	OtherIntergenic	NA
chr1	24612601	24614300	181.64	145.63	Up	0.32	2.75e-05	0.00225171	OtherIntergenic	NA
chr1	24615701	24616700	75.16	56.06	Up	0.42	0.000443617	0.0105721	OtherIntergenic	NA
chr1	27140601	27142100	73.51	50.92	Up	0.53	1.98e-05	0.00185048	Genedeserts	NA
chr1	27729101	27730100	87.18	66.65	Up	0.39	0.000488478	0.0111525	Genedeserts	NA
chr1	29609401	29612100	221.67	164.93	Up	0.43	1.21e-09	1.17e-06	Genedeserts	NA
chr1	29948601	29949800	70.88	52.39	Up	0.44	0.000453151	0.0106964	Genedeserts	NA
chr1	34565301	34567100	78.93	51.74	Up	0.61	5.35e-07	0.000169827	OtherIntergenic	NA
chr1	37279801	37281100	79.13	56.82	Up	0.48	5.57e-05	0.00337656	OtherIntergenic	NA
chr1	42334901	42336400	86.83	65.26	Up	0.41	0.00023038	0.00753131	OtherIntergenic	NA
chr1	42828001	42829700	92.41	66.89	Up	0.47	2.06e-05	0.00189646	OtherIntergenic	NA
chr1	43679001	43680400	69	51.96	Up	0.41	0.00110042	0.017549	OtherIntergenic	NA
chr1	44292301	44294000	93.78	67.59	Up	0.47	1.4e-05	0.00147989	OtherIntergenic	NA
chr1	47630501	47631700	73.37	53.96	Up	0.44	0.000291812	0.00845879	Genedeserts	NA
chr1	48327001	48328700	74.01	50.68	Up	0.55	1.07e-05	0.00124226	Genedeserts	NA
chr1	48924201	48925600	89.94	70.05	Up	0.36	0.000931161	0.0155249	Genedeserts	NA
chr1	50125901	50127500	77.22	54.09	Up	0.51	2.11e-05	0.00191666	Genedeserts	NA
chr1	55781501	55782800	73.88	56.25	Up	0.39	0.00112753	0.0179548	OtherIntergenic	NA
chr1	56776201	56777600	74.41	53.96	Up	0.46	0.000143771	0.00585112	OtherIntergenic	NA
chr1	56777701	56779100	102.94	81.81	Up	0.33	0.00106026	0.0169612	OtherIntergenic	NA
chr1	58328001	58329000	72.16	53.44	Up	0.43	0.000434001	0.010448	Genebody	Aox2
chr1	65707801	65709000	81.58	62.64	Up	0.38	0.000894345	0.0152342	OtherIntergenic	NA
chr1	65784401	65786000	71.84	50.01	Up	0.52	3.09e-05	0.00239795	OtherIntergenic	NA
chr1	67620301	67621700	72.08	54.2	Up	0.41	0.000802186	0.0144391	OtherIntergenic	NA
chr1	68583801	68585500	92.44	67.04	Up	0.46	2.27e-05	0.00200329	Genebody	Erbb4
chr1	68602701	68604400	77.12	57.65	Up	0.42	0.000412168	0.0101547	Genebody	Erbb4
chr1	70688901	70690100	76.43	55.02	Up	0.47	8.38e-05	0.00431504	Genebody	Spag16
chr1	70688901	70690100	76.43	55.02	Up	0.47	8.38e-05	0.00431504	Genebody	Spag16
chr1	76380801	76382600	86.28	59.01	Up	0.55	1.88e-06	0.000410071	Genedeserts	NA
chr1	79124001	79125600	89.98	68.18	Up	0.4	0.00026043	0.00799964	OtherIntergenic	NA
chr1	82504101	82505500	92.37	72.74	Up	0.34	0.00129088	0.0203324	Genebody	Col4a4
chr1	84957701	84959300	129.66	100.3	Up	0.37	4.55e-05	0.00301413	OtherIntergenic	NA
chr1	85022801	85024000	80.61	56.65	Up	0.51	1.63e-05	0.00162804	OtherIntergenic	NA
chr1	85088001	85089000	187.54	157.54	Up	0.25	0.000670226	0.0131328	Genebody	A530032D15Rik
chr1	85107701	85109500	243.64	198.14	Up	0.3	5.13e-06	0.000783478	Promoter3k	A530032D15Rik
chr1	85238801	85241100	449.25	381.65	Up	0.24	7.86e-07	0.000222151	OtherIntergenic	NA
chr1	85262601	85263600	103.91	80.25	Up	0.37	0.000241065	0.00771092	Genebody	C130026I21Rik
chr1	85262601	85263600	103.91	80.25	Up	0.37	0.000241065	0.00771092	Genebody	C130026I21Rik
chr1	85284901	85285900	74.77	56.19	Up	0.41	0.000625631	0.0126497	OtherIntergenic	NA
chr1	85302901	85303900	76.98	56.62	Up	0.44	0.000206464	0.00709631	OtherIntergenic	NA
chr1	85491801	85492900	88.3	68.22	Up	0.37	0.000724701	0.0136985	OtherIntergenic	NA
chr1	85498901	85499900	142.11	116	Up	0.29	0.000620898	0.012612	OtherIntergenic	NA
chr1	85527101	85528800	123.48	92.33	Up	0.42	7.95e-06	0.00102975	OtherIntergenic	NA
chr1	85533601	85534900	134.23	100.17	Up	0.42	2.79e-06	0.000530944	OtherIntergenic	NA
chr1	88217101	88218100	296.96	255.96	Up	0.21	0.000240474	0.00770163	Genebody	Ugt1a2
chr1	88217101	88218100	296.96	255.96	Up	0.21	0.000240474	0.00770163	Genebody	Ugt1a7c
chr1	88217101	88218100	296.96	255.96	Up	0.21	0.000240474	0.00770163	Genebody	Ugt1a6a
chr1	88217101	88218100	296.96	255.96	Up	0.21	0.000240474	0.00770163	Genebody	Ugt1a6b
chr1	88217101	88218100	296.96	255.96	Up	0.21	0.000240474	0.00770163	Genebody	Ugt1a5
chr1	88217101	88218100	296.96	255.96	Up	0.21	0.000240474	0.00770163	Genebody	Ugt1a1
chr1	88217101	88218100	296.96	255.96	Up	0.21	0.000240474	0.00770163	Genebody	Ugt1a9
chr1	88217101	88218100	296.96	255.96	Up	0.21	0.000240474	0.00770163	Genebody	Ugt1a10
chr1	88218301	88222200	1294.53	1127.8	Up	0.2	9.63e-13	1.75e-09	Genebody	Ugt1a2
chr1	88218301	88222200	1294.53	1127.8	Up	0.2	9.63e-13	1.75e-09	Genebody	Ugt1a7c
chr1	88218301	88222200	1294.53	1127.8	Up	0.2	9.63e-13	1.75e-09	Genebody	Ugt1a6a
chr1	88218301	88222200	1294.53	1127.8	Up	0.2	9.63e-13	1.75e-09	Genebody	Ugt1a5
chr1	88218301	88222200	1294.53	1127.8	Up	0.2	9.63e-13	1.75e-09	Genebody	Ugt1a1
chr1	88218301	88222200	1294.53	1127.8	Up	0.2	9.63e-13	1.75e-09	Genebody	Ugt1a9
chr1	88218301	88222200	1294.53	1127.8	Up	0.2	9.63e-13	1.75e-09	Genebody	Ugt1a10
chr1	88307801	88308900	293.89	252.36	Up	0.22	0.000181878	0.00663687	Promoter3k	Trpm8
chr1	89246901	89248100	77.1	56.36	Up	0.45	0.000156081	0.00611207	OtherIntergenic	NA
chr1	90890501	90891700	68.58	51.59	Up	0.41	0.00109351	0.0174497	OtherIntergenic	NA
chr1	92582801	92584100	66.92	51.18	Up	0.39	0.00228518	0.0348376	OtherIntergenic	NA
chr1	98294301	98295900	71.57	52.13	Up	0.46	0.000232511	0.00756743	OtherIntergenic	NA
chr1	100640501	100642200	87.08	63.95	Up	0.45	7.37e-05	0.00401534	Genedeserts	NA
chr1	101088401	101090200	88.82	62.49	Up	0.51	6.49e-06	0.000899403	Genedeserts	NA
chr1	107038901	107040500	76.12	57.48	Up	0.41	0.000680302	0.013222	OtherIntergenic	NA
chr1	108407201	108408500	87.01	65.88	Up	0.4	0.000320114	0.00886344	Genedeserts	NA
chr1	108596801	108599000	108.01	76.36	Up	0.5	9.08e-07	0.000246259	Genedeserts	NA
chr1	109872301	109873500	71.55	52.71	Up	0.44	0.000373441	0.00963113	Genedeserts	NA
chr1	111258301	111259300	94.05	73.64	Up	0.35	0.000899085	0.0152631	OtherIntergenic	NA
chr1	112939901	112941500	78.45	56.06	Up	0.48	4.76e-05	0.00309752	Genedeserts	NA
chr1	113620801	113622700	109.05	76.93	Up	0.5	6.96e-07	0.000205273	Genedeserts	NA
chr1	113721401	113722600	67.49	51.75	Up	0.38	0.00239564	0.0364511	Genedeserts	NA
chr1	114111401	114113000	102.45	76.93	Up	0.41	6e-05	0.00354282	Genedeserts	NA
chr1	117168301	117169600	80.25	60.02	Up	0.42	0.000321182	0.00887819	Genedeserts	NA
chr1	117638501	117639900	79.51	59.31	Up	0.42	0.000304495	0.00865556	Genedeserts	NA
chr1	117796201	117797400	91.03	67.74	Up	0.43	9.93e-05	0.00476657	Genedeserts	NA
chr1	117811901	117813200	76.99	57.73	Up	0.42	0.000473509	0.0109679	Genedeserts	NA
chr1	117820701	117822000	89.65	70.03	Up	0.36	0.00107739	0.0172125	Genedeserts	NA
chr1	117842301	117843700	89.89	67.86	Up	0.41	0.000220376	0.00735961	Genedeserts	NA
chr1	117995601	117996800	77.33	58.83	Up	0.39	0.00083673	0.0147506	Genedeserts	NA
chr1	118075201	118076600	82.44	62.26	Up	0.4	0.000411843	0.0101526	Genedeserts	NA
chr1	118150201	118151200	80.5	58.14	Up	0.47	6.33e-05	0.00364765	Genedeserts	NA
chr1	118202901	118204600	87.09	56.22	Up	0.63	5.44e-08	2.92e-05	Genedeserts	NA
chr1	118217701	118219000	82.42	63.1	Up	0.39	0.000746504	0.0138829	Genedeserts	NA
chr1	124200001	124201900	88.4	59.87	Up	0.56	7.91e-07	0.000222981	Genedeserts	NA
chr1	125599201	125601100	120.43	90.3	Up	0.42	1.23e-05	0.00135613	OtherIntergenic	NA
chr1	127557801	127559500	99.17	71.06	Up	0.48	5.64e-06	0.000830651	Genebody	Tmem163
chr1	128777901	128779600	81.54	62.1	Up	0.39	0.000633437	0.0127374	OtherIntergenic	NA
chr1	137065501	137067100	80.31	59.4	Up	0.44	0.000194417	0.00687519	OtherIntergenic	NA
chr1	139717901	139719300	76.15	56.36	Up	0.43	0.000292354	0.00846736	Genebody	Gm4788
chr1	139717901	139719300	76.15	56.36	Up	0.43	0.000292354	0.00846736	Genebody	Gm4788
chr1	139717901	139719300	76.15	56.36	Up	0.43	0.000292354	0.00846736	Genebody	Gm4788
chr1	146219701	146221100	79.08	56.41	Up	0.49	4.08e-05	0.00282096	Genedeserts	NA
chr1	146398001	146399100	76.37	56.53	Up	0.43	0.000288821	0.00841484	Genedeserts	NA
chr1	148075201	148076700	77.3	52.98	Up	0.55	7.12e-06	0.000955878	Genedeserts	NA
chr1	148273901	148275000	68.81	50.67	Up	0.44	0.000473739	0.0109719	Genedeserts	NA
chr1	166175201	166176500	77.69	56.73	Up	0.45	0.000140388	0.00577592	OtherIntergenic	NA
chr1	166541701	166543100	80.52	55.67	Up	0.53	7.24e-06	0.00096844	OtherIntergenic	NA
chr1	167513701	167515100	80.53	57.68	Up	0.48	4.23e-05	0.00287873	OtherIntergenic	NA
chr1	171101701	171103400	108.15	78.01	Up	0.47	3.27e-06	0.000588939	OtherIntergenic	NA
chr1	173575901	173577500	86.87	61.73	Up	0.49	1.4e-05	0.0014759	OtherIntergenic	NA
chr1	175396801	175398600	81.5	56.06	Up	0.54	4.91e-06	0.000760294	Genebody	Rgs7
chr1	175396801	175398600	81.5	56.06	Up	0.54	4.91e-06	0.000760294	Genebody	Rgs7
chr1	184149401	184151000	80.64	58.9	Up	0.45	0.000106247	0.0049635	OtherIntergenic	NA
chr1	190224401	190225800	113.11	91.89	Up	0.3	0.00179684	0.0276822	OtherIntergenic	NA
chr1	191158301	191159400	69.74	53.16	Up	0.39	0.00163012	0.0252919	OtherIntergenic	NA
chr1	195350701	195352200	97.95	72.81	Up	0.43	5.07e-05	0.00320936	Subtelomere	NA
chr10	3250701	3251700	131.77	107.34	Up	0.3	0.000876054	0.0150788	OtherIntergenic	NA
chr10	5393201	5394700	83.22	59.07	Up	0.49	2e-05	0.00186809	Genebody	Syne1
chr10	7411601	7413100	104.38	81.07	Up	0.36	0.000312027	0.0087453	OtherIntergenic	NA
chr10	7892501	7895000	199.17	152.58	Up	0.38	1.68e-07	7.06e-05	OtherIntergenic	NA
chr10	8104101	8105700	76.49	55.03	Up	0.48	8.08e-05	0.00423323	OtherIntergenic	NA
chr10	8167801	8169100	84.47	62.59	Up	0.43	0.000144673	0.00587111	OtherIntergenic	NA
chr10	8399501	8402000	179.11	128.72	Up	0.48	1.44e-09	1.36e-06	Genebody	Ust
chr10	10976501	10978200	107.13	80.57	Up	0.41	4.43e-05	0.0029641	Genebody	Grm1
chr10	10976501	10978200	107.13	80.57	Up	0.41	4.43e-05	0.0029641	Genebody	Grm1
chr10	15198201	15199400	72.86	55.6	Up	0.39	0.00133897	0.0210319	Genedeserts	NA
chr10	15775301	15776300	70.56	53.05	Up	0.41	0.000911496	0.0153684	Genedeserts	NA
chr10	15891001	15892500	74.53	55.37	Up	0.43	0.000399511	0.00998525	Genedeserts	NA
chr10	16941301	16942700	74.8	55.76	Up	0.42	0.00044893	0.0106454	Genedeserts	NA
chr10	17957301	17959200	98.57	64.9	Up	0.6	2.86e-08	1.72e-05	OtherIntergenic	NA
chr10	18310801	18312700	107.69	78.35	Up	0.46	5.85e-06	0.000846425	OtherIntergenic	NA
chr10	26657001	26658500	85.46	63.35	Up	0.43	0.000134968	0.00564673	OtherIntergenic	NA
chr10	28917401	28919300	106.92	77.73	Up	0.46	6.03e-06	0.000865596	OtherIntergenic	NA
chr10	29435301	29437300	101.95	70.34	Up	0.54	3.89e-07	0.000133463	OtherIntergenic	NA
chr10	42739401	42741100	77.31	56.81	Up	0.44	0.000192696	0.00683609	OtherIntergenic	NA
chr10	45256001	45257400	74.76	56.42	Up	0.41	0.000745441	0.0138765	OtherIntergenic	NA
chr10	47747001	47748200	72.2	51.03	Up	0.5	5.91e-05	0.0035147	Genedeserts	NA
chr10	48825801	48827600	102.55	75.88	Up	0.43	2.61e-05	0.00218227	Genedeserts	NA
chr10	50111801	50112900	69.98	51.22	Up	0.45	0.000331302	0.00901225	OtherIntergenic	NA
chr10	50901301	50902800	104.35	84.52	Up	0.3	0.00236801	0.0360442	Genebody	Sim1
chr10	54527701	54529600	80.04	53.31	Up	0.59	1.07e-06	0.000277708	Genedeserts	NA
chr10	54531401	54532800	73.72	54.02	Up	0.45	0.0002419	0.00772078	Genedeserts	NA
chr10	57330701	57332000	77.98	55.85	Up	0.48	5.55e-05	0.00336978	OtherIntergenic	NA
chr10	58221001	58222800	1176.45	1074.16	Up	0.13	5.56e-06	0.000824069	OtherIntergenic	NA
chr10	60057601	60058700	92.8	70.29	Up	0.4	0.000204385	0.00706067	Genebody	Ascc1
chr10	60057601	60058700	92.8	70.29	Up	0.4	0.000204385	0.00706067	Genebody	Ascc1
chr10	61914501	61915500	81.88	63.03	Up	0.38	0.000974931	0.0158754	Genebody	Col13a1
chr10	61914501	61915500	81.88	63.03	Up	0.38	0.000974931	0.0158754	Genebody	Col13a1
chr10	63107001	63109500	131.75	95.1	Up	0.47	2.96e-07	0.000109221	OtherIntergenic	NA
chr10	64782801	64784900	131.67	92.14	Up	0.51	2.6e-08	1.6e-05	Genebody	Ctnna3
chr10	64782801	64784900	131.67	92.14	Up	0.51	2.6e-08	1.6e-05	Genebody	Ctnna3
chr10	64782801	64784900	131.67	92.14	Up	0.51	2.6e-08	1.6e-05	Genebody	Ctnna3
chr10	66723501	66724500	72.37	54.25	Up	0.42	0.000696232	0.013396	Genedeserts	NA
chr10	76665501	76666700	75	56.58	Up	0.41	0.000718115	0.013637	OtherIntergenic	NA
chr10	78694401	78695900	76.46	54.82	Up	0.48	6.93e-05	0.00385246	OtherIntergenic	NA
chr10	78897801	78899200	69.84	50.5	Up	0.47	0.000204644	0.00706503	OtherIntergenic	NA
chr10	79305901	79307500	107.16	83.02	Up	0.37	0.00022685	0.00747303	OtherIntergenic	NA
chr10	81662701	81665000	152.49	111.34	Up	0.45	9.49e-08	4.63e-05	Genebody	Gm10778
chr10	81692501	81693900	81.15	62.94	Up	0.37	0.00140547	0.0219941	OtherIntergenic	NA
chr10	81719501	81721100	131.86	99.09	Up	0.41	5.58e-06	0.000826172	Genebody	Zfp433
chr10	81722801	81724300	92.02	69.92	Up	0.4	0.000253725	0.0079103	OtherIntergenic	NA
chr10	81735901	81737100	92.54	69.94	Up	0.4	0.000188564	0.00675714	OtherIntergenic	NA
chr10	81744301	81745800	119.31	89.87	Up	0.41	1.81e-05	0.00173919	Genebody	Zfp781
chr10	81790801	81791900	83.7	57.49	Up	0.54	3.37e-06	0.000601078	OtherIntergenic	NA
chr10	81823001	81824400	81.84	61.08	Up	0.42	0.000254688	0.00791991	Genebody	Gm10778
chr10	81838801	81839800	92.6	72.3	Up	0.36	0.000873444	0.0150578	OtherIntergenic	NA
chr10	81845601	81846600	93.48	72.49	Up	0.37	0.000602301	0.012405	OtherIntergenic	NA
chr10	81879201	81880300	88.71	67.35	Up	0.4	0.000316612	0.00882044	Genebody	Zfp433
chr10	81901001	81902100	76.65	56.32	Up	0.44	0.000204448	0.00706165	Genebody	Zfp781
chr10	81903501	81904900	107.41	84.32	Up	0.35	0.000443157	0.0105636	Genebody	Zfp781
chr10	81918201	81919400	75.1	52.2	Up	0.52	1.9e-05	0.00179835	Genebody	Zfp781
chr10	81922201	81924500	121.83	89.62	Up	0.44	3.09e-06	0.000569052	Genebody	Zfp781
chr10	81949501	81951800	169.66	131.01	Up	0.37	2.68e-06	0.000518253	OtherIntergenic	NA
chr10	81975601	81976900	87.05	66.06	Up	0.4	0.000352968	0.00933983	OtherIntergenic	NA
chr10	82005601	82006600	78.1	57.88	Up	0.43	0.000259821	0.0079928	OtherIntergenic	NA
chr10	82013501	82014500	90.63	68.95	Up	0.39	0.000299892	0.00858652	OtherIntergenic	NA
chr10	82058001	82059400	109.52	85.69	Up	0.35	0.000327684	0.00896152	Genebody	Zfp873
chr10	82061901	82063100	97.45	75.35	Up	0.37	0.000398784	0.00997921	Genebody	Zfp873
chr10	82063701	82064800	87.17	66.07	Up	0.4	0.000331682	0.00901926	OtherIntergenic	NA
chr10	82306601	82308000	76.91	58.4	Up	0.4	0.00080862	0.0144991	OtherIntergenic	NA
chr10	82390601	82392300	90.87	64.59	Up	0.49	8.96e-06	0.00110782	OtherIntergenic	NA
chr10	82437301	82438900	92.98	70.75	Up	0.39	0.000253056	0.00789495	OtherIntergenic	NA
chr10	82529401	82530800	84.08	56.65	Up	0.57	1.1e-06	0.000283713	OtherIntergenic	NA
chr10	86681401	86683200	112.24	87.1	Up	0.37	0.00017738	0.0065637	OtherIntergenic	NA
chr10	87311501	87312700	85.72	64.24	Up	0.42	0.000221076	0.00736732	OtherIntergenic	NA
chr10	91337601	91339000	72.86	53.59	Up	0.44	0.000306963	0.00869036	Genedeserts	NA
chr10	96193601	96194700	82.64	62.25	Up	0.41	0.000361175	0.00944716	OtherIntergenic	NA
chr10	96888601	96890500	94.46	64.79	Up	0.54	7.28e-07	0.000211182	OtherIntergenic	NA
chr10	114330301	114331900	75.7	55.04	Up	0.46	0.000140783	0.00578292	Genedeserts	NA
chr10	129977701	129979300	94.55	73.47	Up	0.36	0.000616479	0.0125613	Promoter3k	Olfr247
chr11	3111901	3113300	223.3	192.15	Up	0.22	0.00128733	0.0202811	Pericentromere	NA
chr11	3171601	3173500	729.29	629.77	Up	0.21	1.3e-08	8.9e-06	Genebody	Sfi1
chr11	3188901	3190500	2385.07	2275.62	Up	0.07	0.00072888	0.0137386	Genebody	Sfi1
chr11	5694601	5696100	71.81	51.76	Up	0.47	0.000145681	0.00588772	OtherIntergenic	NA
chr11	6141801	6143200	75.01	56.4	Up	0.41	0.000631199	0.0127123	Genebody	Nudcd3
chr11	14517801	14519300	79.72	56.94	Up	0.49	4.05e-05	0.00280683	Genedeserts	NA
chr11	15265601	15267600	140.26	99.26	Up	0.5	2.39e-08	1.5e-05	Genedeserts	NA
chr11	15885301	15886600	70.8	53.22	Up	0.41	0.000883067	0.0151361	Genedeserts	NA
chr11	21908001	21909300	88.53	63.58	Up	0.48	2.04e-05	0.00188712	OtherIntergenic	NA
chr11	23924301	23925900	73.7	52.26	Up	0.5	5.72e-05	0.00343543	OtherIntergenic	NA
chr11	26673501	26675100	82.22	58.07	Up	0.5	1.74e-05	0.00169916	Genedeserts	NA
chr11	33942301	33943700	78.06	54.94	Up	0.51	2.41e-05	0.00208023	Genebody	Kcnip1
chr11	46699801	46702100	105.31	74.19	Up	0.51	9.86e-07	0.000261563	Genebody	Timd2
chr11	46699801	46702100	105.31	74.19	Up	0.51	9.86e-07	0.000261563	Promoter3k	Timd2
chr11	49447201	49448600	74.65	56.28	Up	0.41	0.000720622	0.0136619	OtherIntergenic	NA
chr11	50899401	50900600	98.41	73.12	Up	0.43	4.77e-05	0.00309776	Genebody	Zfp2
chr11	50899401	50900600	98.41	73.12	Up	0.43	4.77e-05	0.00309776	Genebody	Zfp2
chr11	50899401	50900600	98.41	73.12	Up	0.43	4.77e-05	0.00309776	Genebody	Zfp2
chr11	50899401	50900600	98.41	73.12	Up	0.43	4.77e-05	0.00309776	Genebody	Zfp2
chr11	50899401	50900600	98.41	73.12	Up	0.43	4.77e-05	0.00309776	Genebody	Zfp2
chr11	51125401	51127000	85.27	62.62	Up	0.45	8.76e-05	0.00443397	OtherIntergenic	NA
chr11	56230701	56232400	91.91	68.24	Up	0.43	8.15e-05	0.00425422	OtherIntergenic	NA
chr11	56804201	56805800	88.8	65.77	Up	0.43	9.58e-05	0.00465766	OtherIntergenic	NA
chr11	58695301	58696500	71.62	52.19	Up	0.46	0.000235676	0.00762492	OtherIntergenic	NA
chr11	63651501	63652500	77.58	59.03	Up	0.39	0.000829053	0.0146891	OtherIntergenic	NA
chr11	66332401	66333400	72.72	54.27	Up	0.42	0.000564228	0.0120207	Genebody	Shisa6
chr11	73440001	73441200	66.62	50.41	Up	0.4	0.0015932	0.0247452	OtherIntergenic	NA
chr11	73459301	73461000	82.44	58.42	Up	0.5	2.02e-05	0.00187539	OtherIntergenic	NA
chr11	73496901	73498700	116.45	86.66	Up	0.43	1.07e-05	0.00124044	OtherIntergenic	NA
chr11	73557401	73558800	108.45	83.29	Up	0.38	0.000129362	0.00551549	OtherIntergenic	NA
chr11	73629201	73630200	77.64	58.9	Up	0.4	0.000730628	0.0137577	OtherIntergenic	NA
chr11	73679201	73680600	108.04	83.78	Up	0.37	0.000225879	0.0074525	OtherIntergenic	NA
chr11	73703701	73705100	77.21	56.49	Up	0.45	0.00015991	0.00619984	Genebody	Zfp735
chr11	73871701	73873000	89.17	64.25	Up	0.47	2.25e-05	0.00199548	OtherIntergenic	NA
chr11	73998401	74000200	90.86	64.78	Up	0.49	1.07e-05	0.00124044	OtherIntergenic	NA
chr11	79742701	79744100	107.8	81.58	Up	0.4	5.97e-05	0.00353083	OtherIntergenic	NA
chr11	83091201	83094200	153.07	116.89	Up	0.39	3.51e-06	0.000616958	OtherIntergenic	NA
chr11	83166901	83168400	99.75	74.18	Up	0.43	4.45e-05	0.0029708	OtherIntergenic	NA
chr11	95926701	95928400	123.33	94.91	Up	0.38	5.08e-05	0.00321409	OtherIntergenic	NA
chr11	106159301	106161000	76.26	52.03	Up	0.55	6.55e-06	0.000901734	ProximalPromoter	Limd2
chr11	110765501	110767500	93.95	64.1	Up	0.55	5.66e-07	0.000177659	OtherIntergenic	NA
chr11	114978901	114979900	83.18	63.41	Up	0.39	0.000581229	0.0122021	OtherIntergenic	NA
chr11	118929601	118930900	68.21	50.51	Up	0.43	0.00062489	0.0126412	OtherIntergenic	NA
chr11	121830201	121831200	108.08	86.02	Up	0.33	0.000853438	0.014901	Promoter1k	Ptchd3
chr11	121831301	121832700	76.28	59.39	Up	0.36	0.00225077	0.0343385	Promoter3k	Ptchd3
chr11	121863501	121865100	115.57	87.2	Up	0.41	2.71e-05	0.002232	Subtelomere	NA
chr11	121867401	121869400	128.69	82.69	Up	0.64	2.56e-11	3.68e-08	Subtelomere	NA
chr12	3016401	3017400	139.22	112.86	Up	0.3	0.000469479	0.0109139	Pericentromere	NA
chr12	3045901	3047100	84.8	67.18	Up	0.34	0.00261203	0.0396323	Pericentromere	NA
chr12	3082801	3084000	78.88	57.23	Up	0.46	9.29e-05	0.00457625	Pericentromere	NA
chr12	3089501	3090500	70.92	53.23	Up	0.41	0.000826662	0.014666	Pericentromere	NA
chr12	3136601	3139300	187.18	141.69	Up	0.4	1.26e-07	5.67e-05	Pericentromere	NA
chr12	5057401	5058700	125.35	98.39	Up	0.35	0.000146841	0.00591473	OtherIntergenic	NA
chr12	8624801	8626300	119.24	94.26	Up	0.34	0.000317251	0.0088301	OtherIntergenic	NA
chr12	9639001	9641100	100.58	66.99	Up	0.59	4.54e-08	2.54e-05	OtherIntergenic	NA
chr12	11031501	11033300	93.94	70.41	Up	0.42	0.000110872	0.00506207	OtherIntergenic	NA
chr12	13423701	13425000	80.29	58.19	Up	0.46	7.64e-05	0.00409756	Genebody	Nbas
chr12	17855801	17857300	78.55	58.03	Up	0.44	0.000216941	0.00729101	OtherIntergenic	NA
chr12	17989301	17990800	76.85	51.88	Up	0.57	3.53e-06	0.000618205	OtherIntergenic	NA
chr12	17999401	18000700	75.21	54.93	Up	0.45	0.000180969	0.00661883	OtherIntergenic	NA
chr12	18018101	18019200	85.54	67.67	Up	0.34	0.00236587	0.0360142	OtherIntergenic	NA
chr12	18068901	18069900	72.85	53.65	Up	0.44	0.000321859	0.00888617	OtherIntergenic	NA
chr12	18074301	18075700	82.83	61.04	Up	0.44	0.000130694	0.0055481	OtherIntergenic	NA
chr12	18098801	18100100	108.75	85.35	Up	0.35	0.000404423	0.0100409	OtherIntergenic	NA
chr12	18113201	18114400	82.64	59.89	Up	0.46	5.98e-05	0.00353604	OtherIntergenic	NA
chr12	18127301	18128900	125.45	100.35	Up	0.32	0.000436139	0.0104744	OtherIntergenic	NA
chr12	18131401	18132800	104.23	80.58	Up	0.37	0.000249	0.00783758	OtherIntergenic	NA
chr12	18148001	18149800	97.55	71.5	Up	0.45	2.44e-05	0.00209664	OtherIntergenic	NA
chr12	18190501	18192600	141.61	108.58	Up	0.38	1.09e-05	0.00125505	OtherIntergenic	NA
chr12	18209201	18210200	73.31	54.45	Up	0.43	0.000439052	0.0105125	OtherIntergenic	NA
chr12	18251901	18253500	90.3	67.62	Up	0.42	0.000144075	0.00585728	OtherIntergenic	NA
chr12	18282001	18283000	86.93	67.35	Up	0.37	0.000897971	0.0152512	OtherIntergenic	NA
chr12	18323601	18325400	121.32	90.28	Up	0.43	6.96e-06	0.000943835	OtherIntergenic	NA
chr12	18366401	18367500	81.19	58.14	Up	0.48	3.89e-05	0.0027434	OtherIntergenic	NA
chr12	18383201	18384700	105.01	81.79	Up	0.36	0.000345252	0.00923614	OtherIntergenic	NA
chr12	18401301	18402400	69.57	50.19	Up	0.47	0.000191199	0.00680766	OtherIntergenic	NA
chr12	18407101	18408400	82.22	61.44	Up	0.42	0.000260804	0.00800712	OtherIntergenic	NA
chr12	18513001	18514100	94.29	74.31	Up	0.34	0.00119801	0.018967	Promoter1k	5730507C01Rik
chr12	18513001	18514100	94.29	74.31	Up	0.34	0.00119801	0.018967	Promoter1k	5730507C01Rik
chr12	18529201	18530600	92.62	69.81	Up	0.41	0.000162614	0.00625468	Genebody	5730507C01Rik
chr12	18529201	18530600	92.62	69.81	Up	0.41	0.000162614	0.00625468	Genebody	5730507C01Rik
chr12	18549901	18551400	101.11	74.07	Up	0.45	1.68e-05	0.00165516	OtherIntergenic	NA
chr12	18598601	18600100	99.88	75.67	Up	0.4	0.0001189	0.00526375	OtherIntergenic	NA
chr12	18649901	18651900	146.73	108.64	Up	0.43	5.15e-07	0.000165254	OtherIntergenic	NA
chr12	18652601	18654000	89.48	66.93	Up	0.42	0.000145427	0.00588392	OtherIntergenic	NA
chr12	18685101	18686300	79.43	56.58	Up	0.49	3.65e-05	0.00264617	OtherIntergenic	NA
chr12	18699201	18700400	81.54	59.82	Up	0.45	0.000119081	0.00526749	OtherIntergenic	NA
chr12	18734401	18735500	78.22	56.67	Up	0.46	9.28e-05	0.00456993	OtherIntergenic	NA
chr12	18799701	18800700	78.06	59.27	Up	0.4	0.000733784	0.0137779	OtherIntergenic	NA
chr12	18814801	18815800	77.82	58.72	Up	0.41	0.000578597	0.0121753	OtherIntergenic	NA
chr12	18849501	18850800	76.81	53.37	Up	0.53	1.51e-05	0.00154931	OtherIntergenic	NA
chr12	18858801	18860500	144.4	110.41	Up	0.39	7.33e-06	0.000974812	OtherIntergenic	NA
chr12	18864301	18865300	75.25	57.02	Up	0.4	0.000842182	0.0148091	OtherIntergenic	NA
chr12	18903901	18905300	90	66.67	Up	0.43	8.61e-05	0.00438716	OtherIntergenic	NA
chr12	18919401	18920500	84.57	64.45	Up	0.39	0.000516189	0.0115003	OtherIntergenic	NA
chr12	18955401	18957000	115.36	92.38	Up	0.32	0.000785122	0.01426	OtherIntergenic	NA
chr12	18979901	18980900	82.85	63.87	Up	0.38	0.000964786	0.0158003	OtherIntergenic	NA
chr12	19050001	19051300	91.74	71.13	Up	0.37	0.000671478	0.0131417	OtherIntergenic	NA
chr12	19104201	19105300	86.03	65.29	Up	0.4	0.000385373	0.00978779	OtherIntergenic	NA
chr12	19118501	19119700	100.04	75.93	Up	0.4	0.000129078	0.00551252	OtherIntergenic	NA
chr12	19218601	19219800	84.14	61.53	Up	0.45	7.98e-05	0.00420478	OtherIntergenic	NA
chr12	19276001	19277300	85.34	61.88	Up	0.46	4.66e-05	0.00305675	OtherIntergenic	NA
chr12	19330401	19331500	107.09	85.09	Up	0.33	0.000831596	0.0147064	OtherIntergenic	NA
chr12	19395601	19396600	76.21	56.66	Up	0.43	0.00035447	0.00936391	OtherIntergenic	NA
chr12	19463901	19465600	125.37	98	Up	0.36	0.000115082	0.00517045	OtherIntergenic	NA
chr12	19471801	19473000	92.22	71.2	Up	0.37	0.000531417	0.0116737	OtherIntergenic	NA
chr12	19522401	19525100	215.02	162.57	Up	0.4	1.31e-08	8.93e-06	OtherIntergenic	NA
chr12	19585901	19587000	78.16	54.95	Up	0.51	2.25e-05	0.00199548	OtherIntergenic	NA
chr12	19587401	19588600	76.29	53.21	Up	0.52	1.94e-05	0.00182553	OtherIntergenic	NA
chr12	19620801	19622200	105.41	79.4	Up	0.41	5.58e-05	0.00337857	OtherIntergenic	NA
chr12	19642501	19644200	134.72	104.56	Up	0.37	4.03e-05	0.0028022	OtherIntergenic	NA
chr12	19731901	19733100	92.64	67.71	Up	0.45	3.38e-05	0.00252622	OtherIntergenic	NA
chr12	19737501	19739100	112.04	83.58	Up	0.42	1.82e-05	0.00175066	OtherIntergenic	NA
chr12	19745501	19746500	83.42	63.52	Up	0.39	0.000546014	0.0118326	OtherIntergenic	NA
chr12	19761201	19762900	107.13	82.38	Up	0.38	0.000153296	0.00604135	OtherIntergenic	NA
chr12	19796601	19797700	82.13	61.84	Up	0.41	0.000368749	0.009556	OtherIntergenic	NA
chr12	19807301	19808500	94	73.87	Up	0.35	0.00106259	0.0169929	OtherIntergenic	NA
chr12	19837001	19838000	83.21	62.43	Up	0.41	0.000286061	0.00838552	OtherIntergenic	NA
chr12	19892401	19893900	106.88	84.42	Up	0.34	0.000626092	0.0126506	OtherIntergenic	NA
chr12	19958701	19959800	75.64	56.65	Up	0.42	0.000506435	0.0113854	OtherIntergenic	NA
chr12	20019601	20021100	98.86	71.51	Up	0.47	1.02e-05	0.00120394	OtherIntergenic	NA
chr12	20030301	20032200	125.01	93.18	Up	0.42	5.63e-06	0.000830145	OtherIntergenic	NA
chr12	20033601	20034600	73.69	55.09	Up	0.42	0.000554911	0.0119257	OtherIntergenic	NA
chr12	20080501	20082000	94.6	72.5	Up	0.38	0.000316354	0.00881931	OtherIntergenic	NA
chr12	20126801	20127900	112.93	89.86	Up	0.33	0.000646071	0.0128743	OtherIntergenic	NA
chr12	20150101	20151200	87.59	66.63	Up	0.39	0.000379089	0.0096977	OtherIntergenic	NA
chr12	20207901	20209600	97.85	75.01	Up	0.38	0.000254237	0.00791459	OtherIntergenic	NA
chr12	20214601	20215900	103.71	81.18	Up	0.35	0.000484016	0.0111077	OtherIntergenic	NA
chr12	20226601	20228200	599.12	538.61	Up	0.15	0.000157301	0.00614333	OtherIntergenic	NA
chr12	20246501	20248000	97.4	76.44	Up	0.35	0.000813731	0.0145444	OtherIntergenic	NA
chr12	20319701	20321200	83.3	56.47	Up	0.56	1.74e-06	0.000389245	OtherIntergenic	NA
chr12	20389101	20390300	84.58	62.95	Up	0.43	0.000175773	0.00652399	OtherIntergenic	NA
chr12	20430501	20431600	92.19	67.04	Up	0.46	2.68e-05	0.00221302	OtherIntergenic	NA
chr12	20441901	20443500	151.2	115.75	Up	0.39	4.89e-06	0.000758255	OtherIntergenic	NA
chr12	20449001	20450200	79.73	58.4	Up	0.45	0.000132649	0.00559187	OtherIntergenic	NA
chr12	20517701	20518900	72.08	51.34	Up	0.49	8.37e-05	0.00431007	OtherIntergenic	NA
chr12	20557401	20558400	69.53	52.12	Up	0.42	0.00088474	0.0151532	OtherIntergenic	NA
chr12	20603801	20604900	80.61	59.62	Up	0.44	0.000188746	0.00676131	OtherIntergenic	NA
chr12	20663501	20664900	83.56	61.39	Up	0.44	0.000104762	0.00492646	OtherIntergenic	NA
chr12	20687101	20688100	71.66	53.84	Up	0.41	0.000804096	0.0144577	OtherIntergenic	NA
chr12	20708501	20709600	75.92	58.61	Up	0.37	0.00167194	0.0258861	OtherIntergenic	NA
chr12	20793701	20795100	108.67	85.93	Up	0.34	0.0005974	0.012351	OtherIntergenic	NA
chr12	20829501	20830500	70.72	52.05	Up	0.44	0.00038529	0.00978752	OtherIntergenic	NA
chr12	20841601	20843000	81.7	58.71	Up	0.48	4.36e-05	0.00293179	OtherIntergenic	NA
chr12	20852001	20853200	79.37	60.73	Up	0.39	0.000906771	0.0153319	OtherIntergenic	NA
chr12	21015901	21016900	98.26	77.36	Up	0.35	0.000894015	0.0152309	OtherIntergenic	NA
chr12	21589001	21590800	112.9	77.93	Up	0.53	9.62e-08	4.67e-05	Genedeserts	NA
chr12	21650801	21651800	68.16	50.13	Up	0.44	0.000479636	0.0110488	Genedeserts	NA
chr12	21668301	21669900	90.73	60.69	Up	0.58	2.7e-07	0.000102064	Genedeserts	NA
chr12	21679601	21680600	82.88	62.7	Up	0.4	0.00042906	0.0103792	Genedeserts	NA
chr12	21685901	21687400	85.18	66.77	Up	0.35	0.00165204	0.0256031	Genedeserts	NA
chr12	21718801	21720000	85.73	66.04	Up	0.38	0.000762164	0.014044	Genedeserts	NA
chr12	21757901	21759400	80.3	59.35	Up	0.44	0.000188496	0.00675587	Genedeserts	NA
chr12	21832501	21833700	84.04	63.29	Up	0.41	0.000316271	0.00881931	Genedeserts	NA
chr12	21863101	21864300	94.92	72.94	Up	0.38	0.000352428	0.0093363	Genedeserts	NA
chr12	21890801	21891900	70.65	51.81	Up	0.45	0.000337375	0.00911019	Genedeserts	NA
chr12	21938301	21939400	89.19	68.69	Up	0.38	0.000590581	0.0122892	Genedeserts	NA
chr12	21949201	21950700	92.46	67.26	Up	0.46	2.67e-05	0.00220651	Genedeserts	NA
chr12	21989701	21991000	76.29	58.44	Up	0.38	0.00119492	0.0189224	Genedeserts	NA
chr12	22084501	22085500	67.44	50.09	Up	0.43	0.000746528	0.0138829	Genedeserts	NA
chr12	22195601	22197400	111.71	79.26	Up	0.5	7.54e-07	0.000216074	Genedeserts	NA
chr12	22269201	22270600	128.51	104.89	Up	0.29	0.00113295	0.01803	Genedeserts	NA
chr12	22296201	22297400	82.02	58	Up	0.5	1.9e-05	0.00180021	Genedeserts	NA
chr12	22389201	22390500	104.19	82.19	Up	0.34	0.000688213	0.0133184	Genedeserts	NA
chr12	22395001	22396300	103.25	83.22	Up	0.31	0.00200697	0.030765	Genedeserts	NA
chr12	22454701	22455700	70.08	50.95	Up	0.46	0.000249311	0.00784106	Genedeserts	NA
chr12	22500601	22501800	90.77	67.91	Up	0.42	0.000132759	0.00559187	Genedeserts	NA
chr12	22505601	22506700	89.25	67.78	Up	0.4	0.000307181	0.00869036	Genedeserts	NA
chr12	22656201	22658900	231.16	180.94	Up	0.35	1.89e-07	7.73e-05	Genedeserts	NA
chr12	22662101	22663600	89.38	65.73	Up	0.44	6.33e-05	0.00364894	Genedeserts	NA
chr12	22667901	22668900	76.67	57.83	Up	0.41	0.000623456	0.0126392	Genedeserts	NA
chr12	22705501	22706600	92.38	73.29	Up	0.33	0.00179064	0.027595	Genedeserts	NA
chr12	22721201	22722500	79.45	56.48	Up	0.49	3.32e-05	0.00250377	Genedeserts	NA
chr12	22727001	22728500	87.29	64.6	Up	0.43	0.000105668	0.0049521	Genedeserts	NA
chr12	22753901	22755100	84.42	65.71	Up	0.36	0.00129634	0.0204012	Genedeserts	NA
chr12	22885401	22886700	96.13	76.33	Up	0.33	0.00149717	0.0233385	Genedeserts	NA
chr12	22935301	22936600	91.09	70.62	Up	0.37	0.000697405	0.0134118	Genedeserts	NA
chr12	22962801	22963800	71.48	51.26	Up	0.48	0.000120649	0.00529558	Genebody	2410018L13Rik
chr12	22962801	22963800	71.48	51.26	Up	0.48	0.000120649	0.00529558	Genedeserts	NA
chr12	22985301	22987600	164.1	120.82	Up	0.44	6.64e-08	3.43e-05	Genebody	2410018L13Rik
chr12	22985301	22987600	164.1	120.82	Up	0.44	6.64e-08	3.43e-05	Genedeserts	NA
chr12	23021401	23022400	87.34	67.64	Up	0.37	0.000857636	0.0149344	Genedeserts	NA
chr12	23145501	23146500	71.59	53.42	Up	0.42	0.000620408	0.0126086	Genedeserts	NA
chr12	23217201	23218500	92.8	68.14	Up	0.45	4.21e-05	0.00287332	Genedeserts	NA
chr12	23257101	23258400	84.39	64.79	Up	0.38	0.000722235	0.0136761	Genedeserts	NA
chr12	23258601	23260300	121.06	91.31	Up	0.41	1.71e-05	0.0016756	Genedeserts	NA
chr12	23289201	23290300	73.35	56.93	Up	0.37	0.002436	0.0370352	Genedeserts	NA
chr12	23355501	23357100	127.72	100.75	Up	0.34	0.000171495	0.00644191	Genedeserts	NA
chr12	23402501	23403600	77.45	55.6	Up	0.48	6.6e-05	0.00374095	Genedeserts	NA
chr12	23407701	23408700	78.96	59.68	Up	0.4	0.000562291	0.0120074	Genedeserts	NA
chr12	23417801	23419000	66.03	50.29	Up	0.39	0.00211357	0.0323461	Genedeserts	NA
chr12	23421001	23422800	161.8	127.89	Up	0.34	2.71e-05	0.0022344	Genedeserts	NA
chr12	23525501	23526500	73.73	54.94	Up	0.42	0.000484133	0.0111077	Genedeserts	NA
chr12	23608801	23609800	71.21	53.57	Up	0.41	0.000881041	0.0151191	Genedeserts	NA
chr12	23801501	23803400	177.47	139.3	Up	0.35	6.26e-06	0.0008809	OtherIntergenic	NA
chr12	23866301	23867300	83.6	64.43	Up	0.38	0.000909331	0.0153523	OtherIntergenic	NA
chr12	23922301	23923600	73.39	54.32	Up	0.43	0.000379041	0.00969768	OtherIntergenic	NA
chr12	23935401	23936500	76.49	57.58	Up	0.41	0.000580942	0.0122001	OtherIntergenic	NA
chr12	23994201	23995400	103.13	80.66	Up	0.35	0.000482289	0.011085	OtherIntergenic	NA
chr12	24026801	24027800	99.88	78.83	Up	0.34	0.00090875	0.0153448	OtherIntergenic	NA
chr12	24043801	24044900	85.42	63.71	Up	0.42	0.00018067	0.0066181	Genebody	9030624G23Rik
chr12	24047301	24048300	71.65	53.16	Up	0.43	0.000491033	0.011186	Genebody	9030624G23Rik
chr12	24071001	24072400	100.38	80.58	Up	0.32	0.00193619	0.02972	Genebody	9030624G23Rik
chr12	24083301	24084300	108.27	82.59	Up	0.39	9.05e-05	0.00450056	Genebody	9030624G23Rik
chr12	24092901	24094300	81.8	57.78	Up	0.5	1.84e-05	0.00176401	Genebody	9030624G23Rik
chr12	24107501	24108500	79.01	59.79	Up	0.4	0.000589746	0.0122806	OtherIntergenic	NA
chr12	24119501	24121100	105.34	78.45	Up	0.43	2.94e-05	0.00232617	OtherIntergenic	NA
chr12	24129401	24130800	115.23	91.72	Up	0.33	0.000577805	0.0121675	OtherIntergenic	NA
chr12	24140101	24141400	89.7	69.21	Up	0.37	0.000617309	0.0125693	OtherIntergenic	NA
chr12	24173101	24174300	81.27	61.03	Up	0.41	0.000352607	0.0093363	OtherIntergenic	NA
chr12	24186701	24188000	83.93	63.01	Up	0.41	0.000278639	0.00827003	OtherIntergenic	NA
chr12	24210901	24212200	96.06	70.74	Up	0.44	3.64e-05	0.00264362	OtherIntergenic	NA
chr12	24212401	24213400	75.51	55.84	Up	0.44	0.000300592	0.00859932	OtherIntergenic	NA
chr12	24276301	24277600	83.24	61.28	Up	0.44	0.000119373	0.00527335	OtherIntergenic	NA
chr12	24349001	24350100	86.22	64.29	Up	0.42	0.000165593	0.00632078	OtherIntergenic	NA
chr12	24424801	24426100	114.42	89.96	Up	0.35	0.000314892	0.00880257	OtherIntergenic	NA
chr12	24432201	24433800	90.29	67.74	Up	0.41	0.000158026	0.00616184	OtherIntergenic	NA
chr12	32547901	32549000	73.28	53.36	Up	0.46	0.000192818	0.00683873	OtherIntergenic	NA
chr12	36197001	36198200	71.3	52.93	Up	0.43	0.000517982	0.0115217	Genebody	Ankmy2
chr12	42244101	42245600	80.25	61.39	Up	0.39	0.000846076	0.0148337	Genedeserts	NA
chr12	42669801	42671200	69.02	50.38	Up	0.45	0.000326687	0.00894855	Genedeserts	NA
chr12	48048801	48050100	93.62	69.82	Up	0.42	8.81e-05	0.00444301	Genedeserts	NA
chr12	48050501	48052200	93.87	64.97	Up	0.53	1.35e-06	0.000326769	Genedeserts	NA
chr12	48492401	48493900	71.46	53.81	Up	0.41	0.000896451	0.0152474	Genedeserts	NA
chr12	49261301	49262700	85.2	64.04	Up	0.41	0.000264614	0.00806846	OtherIntergenic	NA
chr12	52602801	52604600	90.06	65.82	Up	0.45	4.31e-05	0.00291281	Promoter3k	1700031P21Rik
chr12	56562701	56564200	86.47	57.08	Up	0.6	2.34e-07	9.19e-05	OtherIntergenic	NA
chr12	57914701	57916100	86.7	68.33	Up	0.34	0.00189575	0.0291232	OtherIntergenic	NA
chr12	58314901	58316500	70.6	53.27	Up	0.41	0.00104032	0.0166694	OtherIntergenic	NA
chr12	58860601	58862300	78.85	55.1	Up	0.52	1.53e-05	0.00155812	OtherIntergenic	NA
chr12	61965001	61966400	108.06	85.52	Up	0.34	0.00064242	0.0128277	OtherIntergenic	NA
chr12	66107501	66108900	71.72	52.12	Up	0.46	0.000207067	0.00710435	Genedeserts	NA
chr12	67456601	67457700	90.18	68.17	Up	0.4	0.000229525	0.00751932	Genedeserts	NA
chr12	67458101	67459300	108.6	84.73	Up	0.36	0.000300093	0.00858862	Genedeserts	NA
chr12	68625901	68626900	74.6	55.26	Up	0.43	0.00034956	0.00930356	Genedeserts	NA
chr12	68898701	68900200	82.29	59.14	Up	0.48	4.11e-05	0.00283162	Genedeserts	NA
chr12	68916401	68917400	89.29	69.55	Up	0.36	0.000976978	0.0158911	Genedeserts	NA
chr12	72638801	72639900	81.34	60.97	Up	0.42	0.000321795	0.0088856	OtherIntergenic	NA
chr12	73277701	73279100	70.46	52.35	Up	0.43	0.000578914	0.0121753	OtherIntergenic	NA
chr12	82636201	82637500	69.16	51.05	Up	0.44	0.000504267	0.0113601	Genebody	Rgs6
chr12	82636201	82637500	69.16	51.05	Up	0.44	0.000504267	0.0113601	Genebody	Rgs6
chr12	82636201	82637500	69.16	51.05	Up	0.44	0.000504267	0.0113601	Genebody	Rgs6
chr12	87534301	87536200	113.99	80.38	Up	0.5	3.8e-07	0.000131447	OtherIntergenic	NA
chr12	87921501	87923300	90.41	64.39	Up	0.49	1.06e-05	0.00123573	OtherIntergenic	NA
chr12	88005201	88006900	77.97	51.27	Up	0.6	7.38e-07	0.00021315	OtherIntergenic	NA
chr12	88050201	88052400	128.18	87.59	Up	0.55	5.81e-09	4.49e-06	OtherIntergenic	NA
chr12	88126101	88127100	85.81	66.09	Up	0.38	0.000752531	0.0139491	OtherIntergenic	NA
chr12	88134801	88136500	125.86	101.93	Up	0.3	0.000840014	0.0147843	OtherIntergenic	NA
chr12	96179601	96181900	127.01	95.91	Up	0.41	1.15e-05	0.00129818	Genedeserts	NA
chr12	96599301	96601200	92.28	65.74	Up	0.49	8.63e-06	0.00108402	Genedeserts	NA
chr12	101425201	101427500	109.62	72.56	Up	0.6	7.15e-09	5.33e-06	Genebody	Catsperb
chr12	104281101	104282400	85.64	66.28	Up	0.37	0.00094061	0.0155957	OtherIntergenic	NA
chr12	109284201	109285400	72.22	55.19	Up	0.39	0.00147986	0.0230808	OtherIntergenic	NA
chr12	113199701	113201400	88.86	67.16	Up	0.4	0.000253359	0.00790249	OtherIntergenic	NA
chr12	113675801	113677700	98.84	72.68	Up	0.44	2.59e-05	0.0021737	OtherIntergenic	NA
chr12	113717101	113718800	73.55	52.48	Up	0.49	7.64e-05	0.00409756	OtherIntergenic	NA
chr12	113752201	113753900	112.31	84.23	Up	0.42	2.46e-05	0.00210707	OtherIntergenic	NA
chr12	113965501	113967000	74	53.25	Up	0.47	0.000106582	0.00496885	OtherIntergenic	NA
chr12	114161101	114162500	90.06	66.63	Up	0.43	8.05e-05	0.00422672	OtherIntergenic	NA
chr12	114407001	114408800	93.29	65.94	Up	0.5	4.96e-06	0.000764345	OtherIntergenic	NA
chr12	114504901	114506300	74.99	53.86	Up	0.48	8.76e-05	0.00443397	Genedeserts	NA
chr12	114768001	114769100	71.93	53.41	Up	0.43	0.00049138	0.0111889	Genedeserts	NA
chr12	114994101	114995500	69.52	51.66	Up	0.43	0.000633204	0.012734	Genedeserts	NA
chr12	115097601	115098800	69.99	52.65	Up	0.41	0.000979401	0.0159129	Genedeserts	NA
chr12	115126601	115127800	78.94	55.81	Up	0.5	2.68e-05	0.00221302	Genedeserts	NA
chr12	115184601	115185900	70.9	51.78	Up	0.45	0.000276936	0.00824503	Genedeserts	NA
chr12	115269801	115271700	109.17	75.04	Up	0.54	1.17e-07	5.35e-05	Genedeserts	NA
chr12	115423101	115424400	80.79	51.76	Up	0.64	1.07e-07	5.04e-05	Genedeserts	NA
chr12	115738001	115739300	80.76	62.44	Up	0.37	0.00126069	0.0198797	Genedeserts	NA
chr12	115764801	115765900	73.15	53.91	Up	0.44	0.000324382	0.00891928	Genedeserts	NA
chr12	115845801	115847000	71.63	54.97	Up	0.38	0.00181736	0.0279816	OtherIntergenic	NA
chr12	115910201	115911800	86.46	65.83	Up	0.39	0.000431166	0.0104105	OtherIntergenic	NA
chr13	3187301	3188900	82.21	58.61	Up	0.49	2.8e-05	0.00226982	Genebody	Speer6-ps1
chr13	3187301	3188900	82.21	58.61	Up	0.49	2.8e-05	0.00226982	Pericentromere	NA
chr13	4570701	4572000	74.74	55.27	Up	0.44	0.000323918	0.00891665	Promoter3k	Akr1c21
chr13	7579901	7581200	78.79	53.92	Up	0.55	5.39e-06	0.000808754	Genedeserts	NA
chr13	9852701	9853800	76.5	58.38	Up	0.39	0.00102099	0.0163942	OtherIntergenic	NA
chr13	11135301	11137200	100.45	71.25	Up	0.5	2.67e-06	0.000517332	Genedeserts	NA
chr13	12759701	12761500	106.45	79.63	Up	0.42	3.46e-05	0.00255441	OtherIntergenic	NA
chr13	12773301	12774600	123.95	98.02	Up	0.34	0.000247198	0.00780988	OtherIntergenic	NA
chr13	12806801	12807900	159.05	130.29	Up	0.29	0.000368618	0.00955589	OtherIntergenic	NA
chr13	12810801	12811800	95.82	73.88	Up	0.38	0.000388459	0.00983771	OtherIntergenic	NA
chr13	12814601	12815600	126.08	100.05	Up	0.33	0.000265882	0.00808018	OtherIntergenic	NA
chr13	12818401	12821200	399.78	331.22	Up	0.27	9.28e-08	4.55e-05	OtherIntergenic	NA
chr13	12828201	12829200	104.08	80.15	Up	0.38	0.0002043	0.00706067	OtherIntergenic	NA
chr13	12833601	12835400	264.02	217.14	Up	0.28	6.74e-06	0.000923707	OtherIntergenic	NA
chr13	12838101	12839100	141.63	116.39	Up	0.28	0.000936068	0.0155631	OtherIntergenic	NA
chr13	12839801	12841400	190.38	149.7	Up	0.35	3.39e-06	0.000604382	OtherIntergenic	NA
chr13	12849701	12850900	126.28	103.64	Up	0.29	0.00166405	0.0257737	OtherIntergenic	NA
chr13	12853101	12855000	214.07	174.31	Up	0.3	2.14e-05	0.00193714	OtherIntergenic	NA
chr13	12872301	12873500	113.12	88.67	Up	0.35	0.000288744	0.00841484	OtherIntergenic	NA
chr13	12874601	12876400	215.9	176.46	Up	0.29	2.76e-05	0.00225171	OtherIntergenic	NA
chr13	12880301	12881300	194.9	165.14	Up	0.24	0.000955688	0.0157202	OtherIntergenic	NA
chr13	12883001	12884500	176.15	142.93	Up	0.3	8.95e-05	0.0044738	OtherIntergenic	NA
chr13	12893401	12894700	147.41	118.8	Up	0.31	0.000221818	0.00738024	OtherIntergenic	NA
chr13	12909801	12912900	434.83	357.44	Up	0.28	6.99e-09	5.22e-06	OtherIntergenic	NA
chr13	12918801	12920600	263.28	221.41	Up	0.25	6.21e-05	0.0036099	OtherIntergenic	NA
chr13	12922801	12924500	228	182.53	Up	0.32	2.28e-06	0.000464839	OtherIntergenic	NA
chr13	12926501	12927600	192.42	161.19	Up	0.26	0.00046911	0.0109122	OtherIntergenic	NA
chr13	12940001	12941400	135.54	105.99	Up	0.35	6.19e-05	0.00360662	OtherIntergenic	NA
chr13	12948701	12949700	76.25	57.53	Up	0.41	0.000653261	0.0129436	OtherIntergenic	NA
chr13	12950001	12951200	113.69	89.71	Up	0.34	0.000399336	0.00998209	OtherIntergenic	NA
chr13	12956701	12957900	134.87	107.34	Up	0.33	0.000195294	0.00688546	OtherIntergenic	NA
chr13	12962601	12963800	158.58	128.81	Up	0.3	0.000217695	0.00730511	OtherIntergenic	NA
chr13	12966801	12968000	174.66	148.45	Up	0.23	0.00213289	0.0326223	OtherIntergenic	NA
chr13	12985001	12986500	108.67	88.96	Up	0.29	0.00315357	0.0476026	OtherIntergenic	NA
chr13	12998901	13000900	143.64	103.23	Up	0.48	6.01e-08	3.17e-05	Genebody	Prl2c2
chr13	13013101	13014400	82.23	61.04	Up	0.43	0.000192138	0.00682216	OtherIntergenic	NA
chr13	13016201	13017500	76.73	55.37	Up	0.47	9.03e-05	0.00449631	OtherIntergenic	NA
chr13	13044701	13045900	73.34	53.53	Up	0.45	0.000212288	0.00720851	OtherIntergenic	NA
chr13	13052701	13054500	111.28	82.36	Up	0.43	1.2e-05	0.00133405	OtherIntergenic	NA
chr13	13291501	13292800	74.84	53.26	Up	0.49	5.87e-05	0.00349991	OtherIntergenic	NA
chr13	13941301	13943400	115.89	83.94	Up	0.47	1.92e-06	0.000417041	OtherIntergenic	NA
chr13	22156401	22157900	77.4	58.89	Up	0.39	0.000843274	0.014816	OtherIntergenic	NA
chr13	33477501	33479100	83.04	62.91	Up	0.4	0.000447847	0.0106347	OtherIntergenic	NA
chr13	33613601	33614800	78.21	58.74	Up	0.41	0.00045804	0.0107685	OtherIntergenic	NA
chr13	33731101	33732300	84.05	65.3	Up	0.36	0.00123085	0.019442	OtherIntergenic	NA
chr13	33733001	33734200	80.11	59.68	Up	0.42	0.000274932	0.00821352	OtherIntergenic	NA
chr13	33868901	33870300	74.22	52.62	Up	0.5	5.33e-05	0.00329266	OtherIntergenic	NA
chr13	34518401	34519600	68.35	50.19	Up	0.45	0.000441484	0.0105347	OtherIntergenic	NA
chr13	50133001	50134500	81.02	57.57	Up	0.49	2.71e-05	0.00223448	OtherIntergenic	NA
chr13	50842001	50843600	87.24	62.45	Up	0.48	1.96e-05	0.00183421	OtherIntergenic	NA
chr13	51989601	51991300	74.82	53.15	Up	0.49	5.46e-05	0.00333881	OtherIntergenic	NA
chr13	52386501	52387600	93.07	70.09	Up	0.41	0.000150863	0.00600322	OtherIntergenic	NA
chr13	57157501	57159200	76	54.11	Up	0.49	5.29e-05	0.00328499	OtherIntergenic	NA
chr13	60927401	60928800	85.76	64.5	Up	0.41	0.000259352	0.00798811	OtherIntergenic	NA
chr13	60986301	60988700	135.96	96.01	Up	0.5	3.27e-08	1.94e-05	OtherIntergenic	NA
chr13	61115101	61116300	77.66	60.17	Up	0.37	0.00170469	0.0263435	OtherIntergenic	NA
chr13	61129301	61130600	69.06	50.12	Up	0.46	0.000257316	0.00795433	OtherIntergenic	NA
chr13	61346301	61347500	81.23	60.3	Up	0.43	0.000211501	0.00719883	OtherIntergenic	NA
chr13	61383101	61384500	84.5	63.08	Up	0.42	0.000204801	0.00706673	OtherIntergenic	NA
chr13	61677201	61679000	122.25	92.47	Up	0.4	1.85e-05	0.00177176	OtherIntergenic	NA
chr13	61749201	61751000	109	83.07	Up	0.39	8.13e-05	0.00425379	OtherIntergenic	NA
chr13	61754601	61755800	95.07	74.16	Up	0.36	0.000711029	0.0135563	OtherIntergenic	NA
chr13	61796801	61798100	73.28	52.08	Up	0.49	6.64e-05	0.0037575	OtherIntergenic	NA
chr13	61840901	61842300	74.38	52.57	Up	0.5	4.54e-05	0.00300768	OtherIntergenic	NA
chr13	61852001	61853500	105.94	83.91	Up	0.34	0.000760794	0.0140289	OtherIntergenic	NA
chr13	61857301	61858700	82.49	60.64	Up	0.44	0.000119647	0.00527639	OtherIntergenic	NA
chr13	61966201	61967500	80.28	55.66	Up	0.53	8.64e-06	0.00108402	OtherIntergenic	NA
chr13	62028901	62030200	79.36	62.1	Up	0.35	0.00224821	0.0343019	OtherIntergenic	NA
chr13	62037201	62038400	71.71	52.52	Up	0.45	0.000287182	0.00839945	OtherIntergenic	NA
chr13	62040301	62041800	79.63	52.62	Up	0.6	7.44e-07	0.000214321	OtherIntergenic	NA
chr13	62057201	62058900	97.18	69.66	Up	0.48	7.21e-06	0.000965051	OtherIntergenic	NA
chr13	62121801	62123300	80.6	60.18	Up	0.42	0.000288785	0.00841484	OtherIntergenic	NA
chr13	62142301	62144000	104.8	84.47	Up	0.31	0.00184953	0.0284438	Genebody	Zfp808
chr13	62154601	62156600	110.14	75.29	Up	0.55	6.9e-08	3.5e-05	Genebody	Zfp808
chr13	62165201	62166400	103.58	84.03	Up	0.3	0.00264986	0.0401884	Genebody	Zfp808
chr13	62188901	62190400	85.39	66.61	Up	0.36	0.00133336	0.0209502	OtherIntergenic	NA
chr13	62198301	62199500	86.44	65.82	Up	0.39	0.000432921	0.0104327	OtherIntergenic	NA
chr13	62255701	62256800	67.83	50.24	Up	0.43	0.000652103	0.012933	OtherIntergenic	NA
chr13	62280001	62281500	96.93	70.99	Up	0.45	2.48e-05	0.00212081	OtherIntergenic	NA
chr13	62291001	62292100	75.4	56.02	Up	0.43	0.000371207	0.00959275	OtherIntergenic	NA
chr13	62318501	62320100	96.36	72.22	Up	0.42	8.97e-05	0.00447792	OtherIntergenic	NA
chr13	62386601	62388400	96.07	64.71	Up	0.57	1.88e-07	7.72e-05	OtherIntergenic	NA
chr13	62394101	62395900	99.51	71.59	Up	0.48	6.89e-06	0.000938372	OtherIntergenic	NA
chr13	62444501	62446100	87.05	63.32	Up	0.46	4.6e-05	0.003035	OtherIntergenic	NA
chr13	62471901	62473500	88.18	62.92	Up	0.49	1.5e-05	0.00154514	OtherIntergenic	NA
chr13	62489201	62491000	90.81	64.11	Up	0.5	6.23e-06	0.000879857	OtherIntergenic	NA
chr13	62506901	62508700	141.95	110.16	Up	0.37	2.48e-05	0.00212081	OtherIntergenic	NA
chr13	62515701	62517400	114.05	80.52	Up	0.5	4.11e-07	0.00013902	Genebody	Zfp934
chr13	62515701	62517400	114.05	80.52	Up	0.5	4.11e-07	0.00013902	Genebody	Zfp934
chr13	62639301	62642000	170.77	127.73	Up	0.42	1.55e-07	6.7e-05	OtherIntergenic	NA
chr13	65184501	65185800	71.16	50.57	Up	0.49	8.47e-05	0.00434236	Genebody	Nlrp4f
chr13	65224301	65225500	75.39	54.01	Up	0.48	7.47e-05	0.00404727	OtherIntergenic	NA
chr13	65320901	65321900	75.59	57.49	Up	0.39	0.000954005	0.0157138	OtherIntergenic	NA
chr13	65328101	65329400	86.76	61.74	Up	0.49	1.52e-05	0.00155301	OtherIntergenic	NA
chr13	65329601	65331200	107.55	83.15	Up	0.37	0.000197138	0.00691727	OtherIntergenic	NA
chr13	65340001	65341200	80.87	59.89	Up	0.43	0.000195164	0.00688521	OtherIntergenic	NA
chr13	65344501	65345800	125.08	102.85	Up	0.28	0.00193032	0.0296365	OtherIntergenic	NA
chr13	65368201	65369400	75.91	55.48	Up	0.45	0.000173998	0.00649104	OtherIntergenic	NA
chr13	65381001	65382700	156.92	129.79	Up	0.27	0.00073892	0.013819	OtherIntergenic	NA
chr13	65410001	65411400	102.15	75.79	Up	0.43	3.15e-05	0.00242736	OtherIntergenic	NA
chr13	65416701	65418300	90.32	63.44	Up	0.51	4.94e-06	0.000763042	OtherIntergenic	NA
chr13	65442001	65443000	67.84	50.72	Up	0.42	0.000927415	0.0154886	OtherIntergenic	NA
chr13	65450701	65452200	133.12	107.43	Up	0.31	0.000486047	0.0111204	OtherIntergenic	NA
chr13	65458501	65459800	81.61	61.05	Up	0.42	0.000288011	0.00841149	OtherIntergenic	NA
chr13	65461901	65463800	131.6	97.27	Up	0.44	1.75e-06	0.000390265	OtherIntergenic	NA
chr13	65464301	65467300	204.69	142.18	Up	0.53	1.53e-12	2.72e-09	OtherIntergenic	NA
chr13	65473401	65474400	98.77	77.75	Up	0.35	0.00086118	0.0149644	OtherIntergenic	NA
chr13	65475701	65477300	168.99	131.05	Up	0.37	3.98e-06	0.000663683	OtherIntergenic	NA
chr13	65480401	65483800	283.55	217.4	Up	0.38	4.82e-10	5.16e-07	OtherIntergenic	NA
chr13	65495301	65496600	74.32	53.61	Up	0.47	0.000114229	0.00514563	OtherIntergenic	NA
chr13	65507401	65508800	106.49	79.81	Up	0.42	3.83e-05	0.00271988	OtherIntergenic	NA
chr13	65525901	65526900	68	50.24	Up	0.44	0.000577683	0.0121661	OtherIntergenic	NA
chr13	65531001	65532000	120.15	96.81	Up	0.31	0.000846805	0.0148426	OtherIntergenic	NA
chr13	65534001	65535400	128.8	95.7	Up	0.43	3.26e-06	0.000588202	OtherIntergenic	NA
chr13	65539701	65541300	150.42	116.45	Up	0.37	1.19e-05	0.00132774	OtherIntergenic	NA
chr13	65542001	65543300	122.71	83.69	Up	0.55	1.04e-08	7.33e-06	OtherIntergenic	NA
chr13	65549301	65550300	70.36	52.85	Up	0.41	0.000890533	0.0152067	OtherIntergenic	NA
chr13	65555401	65556700	115.07	88.71	Up	0.38	0.000100979	0.0048091	OtherIntergenic	NA
chr13	65568801	65569800	69.8	52.43	Up	0.41	0.000934894	0.0155524	OtherIntergenic	NA
chr13	65596301	65597600	89.09	66.98	Up	0.41	0.000192837	0.00683873	OtherIntergenic	NA
chr13	65600001	65601100	69.32	50.16	Up	0.47	0.000222027	0.00738209	OtherIntergenic	NA
chr13	65605701	65607300	152.49	120.58	Up	0.34	4.76e-05	0.00309692	OtherIntergenic	NA
chr13	66500101	66501500	94.36	72.93	Up	0.37	0.000485491	0.0111139	OtherIntergenic	NA
chr13	66529601	66530800	88.21	62.33	Up	0.5	8.87e-06	0.00110175	OtherIntergenic	NA
chr13	66542201	66545300	245.52	192.73	Up	0.35	1.09e-07	5.08e-05	OtherIntergenic	NA
chr13	66545401	66546600	104.09	77.33	Up	0.43	2.86e-05	0.00228873	OtherIntergenic	NA
chr13	66547001	66548800	158.16	121.67	Up	0.38	4.36e-06	0.000706276	OtherIntergenic	NA
chr13	66555801	66557200	121.24	94.42	Up	0.36	0.000119838	0.00528	OtherIntergenic	NA
chr13	66559001	66560200	86.46	63.33	Up	0.45	6.86e-05	0.00383003	OtherIntergenic	NA
chr13	66564001	66565300	84.76	63.63	Up	0.41	0.000259884	0.0079928	OtherIntergenic	NA
chr13	66565801	66567000	106.27	83.79	Up	0.34	0.000593986	0.0123214	OtherIntergenic	NA
chr13	66571601	66573200	87.32	63.52	Up	0.46	4.46e-05	0.00297252	OtherIntergenic	NA
chr13	66575501	66577500	163.36	122.45	Up	0.42	3.46e-07	0.000122558	OtherIntergenic	NA
chr13	66578201	66580200	149.52	105.27	Up	0.51	5.22e-09	4.12e-06	OtherIntergenic	NA
chr13	66587901	66588900	79.11	53.78	Up	0.56	3.65e-06	0.000628212	OtherIntergenic	NA
chr13	66591301	66593700	219.85	167.39	Up	0.39	1.97e-08	1.27e-05	OtherIntergenic	NA
chr13	66595101	66596900	107.7	73.75	Up	0.55	1.08e-07	5.07e-05	OtherIntergenic	NA
chr13	66598701	66599700	80.57	60.32	Up	0.42	0.000328257	0.00896884	OtherIntergenic	NA
chr13	66600501	66603000	240.68	188.41	Up	0.35	1.07e-07	5.04e-05	OtherIntergenic	NA
chr13	66604301	66609300	383.18	291.06	Up	0.4	7.93e-14	1.61e-10	OtherIntergenic	NA
chr13	66612901	66614200	81.6	60.76	Up	0.43	0.000233161	0.00757839	OtherIntergenic	NA
chr13	66617801	66618900	77.14	54.97	Up	0.49	4.85e-05	0.00312296	OtherIntergenic	NA
chr13	66625801	66626800	104.81	80.02	Up	0.39	0.000122782	0.00535831	OtherIntergenic	NA
chr13	66630001	66631100	108.7	83.77	Up	0.38	0.000154236	0.0060647	OtherIntergenic	NA
chr13	66640601	66642100	199.39	161.27	Up	0.31	2.37e-05	0.0020559	OtherIntergenic	NA
chr13	66666601	66667600	94.47	72.09	Up	0.39	0.00026044	0.00799964	OtherIntergenic	NA
chr13	66670601	66672400	137.91	101.82	Up	0.44	9.12e-07	0.000246898	OtherIntergenic	NA
chr13	66717301	66718600	79.99	59.22	Up	0.43	0.000209917	0.00716627	OtherIntergenic	NA
chr13	66723001	66724400	78.13	57.21	Up	0.45	0.000152379	0.00602873	OtherIntergenic	NA
chr13	66730201	66731500	122.14	94.92	Up	0.36	0.000100089	0.00479226	OtherIntergenic	NA
chr13	66734401	66735600	150.01	117.49	Up	0.35	2.81e-05	0.00227074	OtherIntergenic	NA
chr13	66738001	66740200	169.68	129.72	Up	0.39	1.15e-06	0.000290196	OtherIntergenic	NA
chr13	66742701	66746100	331.94	258.09	Up	0.36	1.53e-10	1.92e-07	OtherIntergenic	NA
chr13	66746401	66748000	132.9	94.29	Up	0.5	6.82e-08	3.48e-05	OtherIntergenic	NA
chr13	66748401	66750000	141.67	113.5	Up	0.32	0.000204085	0.00705783	OtherIntergenic	NA
chr13	66751701	66753400	140.57	105.83	Up	0.41	3.14e-06	0.000574928	OtherIntergenic	NA
chr13	66754101	66759500	473.82	350.73	Up	0.43	0	0	OtherIntergenic	NA
chr13	66760001	66761400	92.1	71.57	Up	0.36	0.000726859	0.0137197	OtherIntergenic	NA
chr13	66766601	66767600	77.4	56.28	Up	0.46	0.000119945	0.00528047	OtherIntergenic	NA
chr13	66769901	66770900	116.44	93.73	Up	0.31	0.000972435	0.015857	OtherIntergenic	NA
chr13	66791401	66792800	102.09	77.87	Up	0.39	0.000143147	0.00583562	OtherIntergenic	NA
chr13	66798801	66800700	196.19	154.66	Up	0.34	3.03e-06	0.000559782	OtherIntergenic	NA
chr13	67158901	67160200	76.55	59.58	Up	0.36	0.00218968	0.0334436	OtherIntergenic	NA
chr13	67984801	67985800	80.73	60.26	Up	0.42	0.000280873	0.00831379	OtherIntergenic	NA
chr13	68073901	68075300	83.09	61.59	Up	0.43	0.000166538	0.00634379	OtherIntergenic	NA
chr13	68198601	68200000	90.05	65.9	Up	0.45	4.66e-05	0.00305675	OtherIntergenic	NA
chr13	68256801	68258600	103.35	77.08	Up	0.42	3.8e-05	0.00270929	OtherIntergenic	NA
chr13	68326801	68328400	103.76	82.74	Up	0.33	0.00118591	0.0187927	OtherIntergenic	NA
chr13	68345201	68346700	78.45	53.31	Up	0.56	3.93e-06	0.000657304	OtherIntergenic	NA
chr13	68366701	68367800	70.42	51.5	Up	0.45	0.00030735	0.00869036	OtherIntergenic	NA
chr13	68417201	68418600	79.07	54.67	Up	0.53	8.8e-06	0.00109711	OtherIntergenic	NA
chr13	68442001	68443000	87.91	68.07	Up	0.37	0.000820136	0.0145968	OtherIntergenic	NA
chr13	69153201	69154900	83.55	58.02	Up	0.53	6.15e-06	0.00087466	OtherIntergenic	NA
chr13	74432101	74433100	69.79	52.21	Up	0.42	0.000806085	0.0144808	OtherIntergenic	NA
chr13	74435901	74437400	81.2	59.59	Up	0.45	0.000125029	0.00541042	OtherIntergenic	NA
chr13	74437601	74439200	81.77	59.58	Up	0.46	8.46e-05	0.00434057	OtherIntergenic	NA
chr13	74446501	74447700	100.46	77.15	Up	0.38	0.000230729	0.007537	OtherIntergenic	NA
chr13	74546601	74547800	77.69	56.25	Up	0.47	9.47e-05	0.00463008	OtherIntergenic	NA
chr13	74581301	74583200	117.18	84.71	Up	0.47	1.49e-06	0.000345664	OtherIntergenic	NA
chr13	74586701	74588300	97.59	71.57	Up	0.45	2.51e-05	0.00212996	OtherIntergenic	NA
chr13	74594901	74596400	76.95	53.89	Up	0.51	2.16e-05	0.00194666	OtherIntergenic	NA
chr13	74605801	74607600	139.91	110.64	Up	0.34	9.84e-05	0.00473732	OtherIntergenic	NA
chr13	74607701	74611200	192.47	137.75	Up	0.48	2.25e-10	2.67e-07	OtherIntergenic	NA
chr13	85673401	85675000	76.26	54.31	Up	0.49	5.19e-05	0.00325077	OtherIntergenic	NA
chr13	85876601	85877900	73.35	52.54	Up	0.48	9.3e-05	0.00457908	OtherIntergenic	NA
chr13	86714101	86715100	83.84	64.08	Up	0.39	0.000623443	0.0126392	Genedeserts	NA
chr13	87331001	87332300	81.71	62.98	Up	0.38	0.00103567	0.016604	Genedeserts	NA
chr13	94352901	94354500	73.41	52.45	Up	0.48	8.34e-05	0.00430558	OtherIntergenic	NA
chr13	94775901	94777700	83.13	59.32	Up	0.49	2.63e-05	0.00219318	OtherIntergenic	NA
chr13	102828201	102829500	85.31	67.18	Up	0.34	0.00198224	0.0303974	Genebody	Mast4
chr13	106373401	106375100	89.73	67.49	Up	0.41	0.00018686	0.00672452	Genedeserts	NA
chr13	112248301	112249800	94.29	71.01	Up	0.41	0.000136748	0.00569224	OtherIntergenic	NA
chr13	116465401	116466800	76.24	54.12	Up	0.49	4.48e-05	0.00297843	OtherIntergenic	NA
chr13	119607001	119609600	463.56	391.35	Up	0.24	1.98e-07	8.01e-05	Genebody	Gm7120
chr13	119607001	119609600	463.56	391.35	Up	0.24	1.98e-07	8.01e-05	Genebody	Gm7120
chr13	119609801	119611400	469	410.91	Up	0.19	3.71e-05	0.00267401	Genebody	Gm7120
chr13	119609801	119611400	469	410.91	Up	0.19	3.71e-05	0.00267401	Genebody	Gm7120
chr13	119986301	119988000	111.05	75.01	Up	0.57	2.59e-08	1.6e-05	Subtelomere	NA
chr13	120006801	120008000	80.34	60.44	Up	0.41	0.000410923	0.0101373	Subtelomere	NA
chr13	120113701	120115400	97.89	74.83	Up	0.39	0.000220186	0.00735797	Subtelomere	NA
chr14	3526601	3528200	103.28	78.2	Up	0.4	8.8e-05	0.00444147	Genebody	Gm5795
chr14	3526601	3528200	103.28	78.2	Up	0.4	8.8e-05	0.00444147	Genebody	1700110I01Rik
chr14	4375601	4377300	74.5	53.38	Up	0.48	8.33e-05	0.0043036	OtherIntergenic	NA
chr14	6328701	6329700	68.61	51.4	Up	0.42	0.00093586	0.0155622	OtherIntergenic	NA
chr14	6512501	6514200	83.23	61.93	Up	0.43	0.000195873	0.00689615	OtherIntergenic	NA
chr14	7389001	7390500	74.62	52.33	Up	0.51	3.09e-05	0.00239795	OtherIntergenic	NA
chr14	7613701	7615300	84.53	61.78	Up	0.45	7.45e-05	0.00404088	OtherIntergenic	NA
chr14	7694801	7695900	72.16	56	Up	0.37	0.00264743	0.0401545	OtherIntergenic	NA
chr14	9129601	9131300	118.82	90.87	Up	0.39	4.8e-05	0.00310424	OtherIntergenic	NA
chr14	14152101	14153500	94.29	69.98	Up	0.43	6.46e-05	0.00368691	OtherIntergenic	NA
chr14	14168401	14170000	85.38	63.24	Up	0.43	0.000130445	0.00554441	OtherIntergenic	NA
chr14	14625401	14627100	107.91	85.9	Up	0.33	0.000873208	0.015056	OtherIntergenic	NA
chr14	18237901	18239600	75.81	50.03	Up	0.6	1.28e-06	0.000312995	Promoter1k	Nr1d2
chr14	19226401	19227600	78.52	59.49	Up	0.4	0.0006463	0.0128751	OtherIntergenic	NA
chr14	19229401	19230800	87.37	63.88	Up	0.45	5.75e-05	0.00344947	OtherIntergenic	NA
chr14	19271101	19272900	105.19	75.28	Up	0.48	2.72e-06	0.00052216	OtherIntergenic	NA
chr14	19312101	19314500	133.54	97.5	Up	0.45	5.93e-07	0.000183166	OtherIntergenic	NA
chr14	32065101	32066300	70.59	51.22	Up	0.46	0.000217672	0.00730511	OtherIntergenic	NA
chr14	40185801	40187400	73.36	51.51	Up	0.51	3.78e-05	0.00269966	Genedeserts	NA
chr14	41489301	41490400	75.35	56.04	Up	0.43	0.00038714	0.0098157	OtherIntergenic	NA
chr14	41503401	41504600	91.6	69.19	Up	0.4	0.000197337	0.00691951	OtherIntergenic	NA
chr14	41524401	41525500	86.4	64.39	Up	0.42	0.000160232	0.00620601	OtherIntergenic	NA
chr14	41527401	41528800	160.31	130.79	Up	0.29	0.000268436	0.00811425	OtherIntergenic	NA
chr14	41675601	41677100	101.54	76.57	Up	0.41	8.15e-05	0.00425422	OtherIntergenic	NA
chr14	41711901	41712900	97.65	74.09	Up	0.4	0.000153186	0.00604135	OtherIntergenic	NA
chr14	41730901	41732000	73.1	55.78	Up	0.39	0.00131034	0.0206073	OtherIntergenic	NA
chr14	41996001	41997500	75.01	53.32	Up	0.49	5.47e-05	0.00334141	OtherIntergenic	NA
chr14	41999501	42001100	86.27	56.67	Up	0.61	1.8e-07	7.49e-05	OtherIntergenic	NA
chr14	42068801	42070100	76.37	59.6	Up	0.36	0.00245615	0.0373277	OtherIntergenic	NA
chr14	42308001	42309100	77.39	57.04	Up	0.44	0.000218021	0.00731163	OtherIntergenic	NA
chr14	42436201	42437500	78.41	57.46	Up	0.45	0.000152937	0.00604043	OtherIntergenic	NA
chr14	42451101	42452400	77.02	58.5	Up	0.4	0.000802034	0.0144383	OtherIntergenic	NA
chr14	42623001	42624700	85.48	57.83	Up	0.56	1.14e-06	0.00028911	OtherIntergenic	NA
chr14	43030601	43031700	104.94	81.18	Up	0.37	0.000243421	0.00774057	OtherIntergenic	NA
chr14	43324101	43325800	106.1	79.05	Up	0.42	2.83e-05	0.00227866	OtherIntergenic	NA
chr14	43339401	43340400	73.56	55.68	Up	0.4	0.000924281	0.015466	OtherIntergenic	NA
chr14	43635101	43636700	70.27	52.8	Up	0.41	0.000910159	0.0153604	OtherIntergenic	NA
chr14	50017001	50018200	70.39	51.07	Up	0.46	0.000222225	0.00738407	OtherIntergenic	NA
chr14	50542301	50544000	87.14	67.05	Up	0.38	0.000653948	0.0129559	OtherIntergenic	NA
chr14	50567201	50568300	78.66	59.98	Up	0.39	0.000832778	0.0147122	OtherIntergenic	NA
chr14	50725001	50728100	163.65	114.73	Up	0.51	6.53e-10	6.78e-07	OtherIntergenic	NA
chr14	50882301	50883400	70.57	53.65	Up	0.4	0.00138431	0.0216926	OtherIntergenic	NA
chr14	52867601	52868900	73.67	56.1	Up	0.39	0.00116088	0.0184388	OtherIntergenic	NA
chr14	52873301	52874700	86.4	57.9	Up	0.58	5.78e-07	0.000179864	OtherIntergenic	NA
chr14	52881601	52883600	122.9	88.51	Up	0.47	6.3e-07	0.000192204	OtherIntergenic	NA
chr14	53182901	53185500	150.38	107.89	Up	0.48	2.56e-08	1.58e-05	OtherIntergenic	NA
chr14	53191801	53194600	161.8	109.25	Up	0.57	1.73e-11	2.58e-08	OtherIntergenic	NA
chr14	53698801	53700200	82.22	61.05	Up	0.43	0.000194578	0.00687591	OtherIntergenic	NA
chr14	58327901	58329100	74.03	52.51	Up	0.5	5.57e-05	0.00337656	OtherIntergenic	NA
chr14	58407801	58409500	82.25	56.62	Up	0.54	4.6e-06	0.000731734	OtherIntergenic	NA
chr14	63642901	63644700	103.39	78.26	Up	0.4	8.55e-05	0.00436238	Genebody	Xkr6
chr14	71143101	71144700	83.73	63.06	Up	0.41	0.000325847	0.00893624	Genedeserts	NA
chr14	71573701	71575300	124.36	97.88	Up	0.35	0.000182479	0.00664213	Genedeserts	NA
chr14	82962201	82963400	76.04	56.13	Up	0.44	0.000264063	0.00806743	Genedeserts	NA
chr14	85888701	85889900	69.97	51.22	Up	0.45	0.000333641	0.00904773	Genedeserts	NA
chr14	87415801	87417400	77.5	54.16	Up	0.52	1.82e-05	0.00175066	ProximalPromoter	Tdrd3
chr14	87415801	87417400	77.5	54.16	Up	0.52	1.82e-05	0.00175066	ProximalPromoter	Tdrd3
chr14	87809801	87811000	67.5	50.24	Up	0.43	0.000812293	0.0145288	OtherIntergenic	NA
chr14	87853801	87855200	69.07	50.52	Up	0.45	0.000351103	0.00932411	OtherIntergenic	NA
chr14	89487301	89488900	76.24	55.66	Up	0.45	0.000160723	0.00621773	Genedeserts	NA
chr14	92229001	92230000	70.51	52.25	Up	0.43	0.000517754	0.0115202	Genedeserts	NA
chr14	92427601	92428600	68.33	50.23	Up	0.44	0.000462149	0.0108304	Genedeserts	NA
chr14	95151701	95153300	78.11	52.79	Up	0.57	3.12e-06	0.000572504	Genedeserts	NA
chr14	98307901	98310100	128.23	96.39	Up	0.41	7.67e-06	0.00101019	OtherIntergenic	NA
chr14	100387001	100388800	113.85	82.01	Up	0.47	1.65e-06	0.00037546	Genedeserts	NA
chr14	103410101	103411800	77.49	51.95	Up	0.58	2.23e-06	0.000458547	OtherIntergenic	NA
chr14	104582901	104584100	77.41	55.02	Up	0.49	4.15e-05	0.00284571	OtherIntergenic	NA
chr14	105760001	105761300	139.2	109.27	Up	0.35	6.39e-05	0.00366137	OtherIntergenic	NA
chr14	106452301	106453800	88.74	67.94	Up	0.39	0.0004684	0.0109098	Genebody	1700128A07Rik
chr14	106452301	106453800	88.74	67.94	Up	0.39	0.0004684	0.0109098	Genedeserts	NA
chr14	111908101	111909100	82.7	62.68	Up	0.4	0.000471024	0.0109349	Genedeserts	NA
chr14	113542001	113543400	81.77	62.2	Up	0.39	0.000593883	0.0123214	Genedeserts	NA
chr14	117291901	117293200	68.91	51.43	Up	0.42	0.000791556	0.0143262	Genebody	Gpc6
chr14	117291901	117293200	68.91	51.43	Up	0.42	0.000791556	0.0143262	Genebody	Gpc6
chr14	119959201	119961000	104.09	75.75	Up	0.46	8.54e-06	0.00107738	OtherIntergenic	NA
chr14	121828401	121829900	71.66	51.68	Up	0.47	0.000151427	0.00601111	OtherIntergenic	NA
chr14	124684701	124686600	125.04	91.56	Up	0.45	1.66e-06	0.000376839	OtherIntergenic	NA
chr15	4866901	4868100	73.72	54.74	Up	0.43	0.000418261	0.0102432	OtherIntergenic	NA
chr15	5713801	5715400	75.37	50.99	Up	0.56	4.86e-06	0.000754767	Genedeserts	NA
chr15	13713901	13715700	108.4	73.38	Up	0.56	4.4e-08	2.48e-05	Genedeserts	NA
chr15	14483701	14485300	81.22	56.44	Up	0.53	8.55e-06	0.00107738	Genedeserts	NA
chr15	14696001	14697700	99.77	76.43	Up	0.38	0.000213781	0.00722448	Genedeserts	NA
chr15	14844301	14846500	123.08	93.03	Up	0.4	1.66e-05	0.00164828	Genedeserts	NA
chr15	14846701	14847700	72.94	54.7	Up	0.42	0.000670992	0.01314	Genedeserts	NA
chr15	15906001	15907800	76.49	55.39	Up	0.47	0.000108248	0.00500341	Genedeserts	NA
chr15	26678701	26679700	72.73	53.34	Up	0.45	0.000275832	0.00822822	Genebody	Fbxl7
chr15	29289901	29291200	94.05	69.09	Up	0.44	3.85e-05	0.00273266	Genedeserts	NA
chr15	32819301	32820700	80.75	60.76	Up	0.41	0.000401714	0.0100122	OtherIntergenic	NA
chr15	37817901	37818900	69.79	51.96	Up	0.43	0.000664844	0.0130842	OtherIntergenic	NA
chr15	40206201	40207700	67.48	51.12	Up	0.4	0.00155985	0.0242547	OtherIntergenic	NA
chr15	56033101	56035700	424.18	333.86	Up	0.35	4.87e-12	7.95e-09	OtherIntergenic	NA
chr15	60059701	60060800	71.17	52.15	Up	0.45	0.000309214	0.00870638	OtherIntergenic	NA
chr15	60399401	60401000	103.06	74.8	Up	0.46	8.05e-06	0.00103476	OtherIntergenic	NA
chr15	60806701	60808200	111	85.64	Up	0.37	0.000140077	0.00577003	OtherIntergenic	NA
chr15	60978301	60979900	82.9	63.15	Up	0.39	0.000577272	0.0121612	Genedeserts	NA
chr15	62690101	62691100	71.19	52.35	Up	0.44	0.000355972	0.00938135	Genedeserts	NA
chr15	63562101	63563400	74.31	52.96	Up	0.49	6.69e-05	0.00377698	Genedeserts	NA
chr15	71232001	71233100	83.97	64.09	Up	0.39	0.0005797	0.0121874	Genedeserts	NA
chr15	75302801	75304100	74.38	54.51	Up	0.45	0.000227536	0.00747803	OtherIntergenic	NA
chr15	77503401	77504600	71.34	51.99	Up	0.46	0.000242046	0.00772078	OtherIntergenic	NA
chr15	82427201	82429000	90.92	65.27	Up	0.48	1.54e-05	0.00156258	OtherIntergenic	NA
chr15	82744901	82746800	113.92	80.28	Up	0.5	3.65e-07	0.000127371	OtherIntergenic	NA
chr15	84893601	84894900	70.82	52.65	Up	0.43	0.000571367	0.0120966	OtherIntergenic	NA
chr15	96259401	96261300	100.38	72.36	Up	0.47	7.08e-06	0.000951973	OtherIntergenic	NA
chr15	97483301	97486200	295.26	219.31	Up	0.43	1.75e-12	3.05e-09	OtherIntergenic	NA
chr15	103804001	103805800	84.73	59.3	Up	0.51	8.04e-06	0.00103437	Genebody	Mucl1
chr15	103804001	103805800	84.73	59.3	Up	0.51	8.04e-06	0.00103437	Subtelomere	NA
chr16	3141201	3142400	164.8	134.88	Up	0.29	0.000273498	0.00819023	Pericentromere	NA
chr16	3231801	3232800	95.63	72.26	Up	0.4	0.000145765	0.00588807	Pericentromere	NA
chr16	3243001	3245100	473.88	394.94	Up	0.26	1.69e-08	1.1e-05	Pericentromere	NA
chr16	3275201	3276200	69.43	50.35	Up	0.46	0.000240588	0.00770285	Pericentromere	NA
chr16	3276501	3277500	77.45	56.79	Up	0.45	0.00017309	0.00647584	Pericentromere	NA
chr16	3278201	3280600	198.77	148.97	Up	0.42	1.86e-08	1.21e-05	Pericentromere	NA
chr16	3281101	3283100	165.5	126.94	Up	0.38	2.04e-06	0.000433465	Pericentromere	NA
chr16	3316501	3318100	90.02	65.4	Up	0.46	3.17e-05	0.0024314	Pericentromere	NA
chr16	3338601	3339700	193.53	161.92	Up	0.26	0.000414531	0.0101893	Pericentromere	NA
chr16	3339801	3341100	192.91	164.18	Up	0.23	0.00136157	0.0213542	Pericentromere	NA
chr16	3395101	3396600	106.52	79.14	Up	0.43	2.31e-05	0.0020224	Pericentromere	NA
chr16	3460801	3462200	96.73	65.26	Up	0.57	1.87e-07	7.7e-05	Pericentromere	NA
chr16	3568701	3570100	78.88	55.71	Up	0.5	2.59e-05	0.0021737	Pericentromere	NA
chr16	3570301	3571900	75	58.58	Up	0.36	0.0027611	0.0418261	Pericentromere	NA
chr16	3583401	3585800	165.76	124.2	Up	0.42	2.75e-07	0.0001032	Pericentromere	NA
chr16	3603501	3605100	84.01	63.05	Up	0.41	0.000271616	0.0081561	OtherIntergenic	NA
chr16	3624301	3625600	79.66	60.79	Up	0.39	0.000795214	0.0143608	OtherIntergenic	NA
chr16	3635801	3637300	82.08	62.24	Up	0.4	0.000505256	0.011366	OtherIntergenic	NA
chr16	3749201	3750200	71.86	53.7	Up	0.42	0.000642111	0.0128256	Genebody	Zfp263
chr16	4247601	4249100	99.08	74.98	Up	0.4	0.000119065	0.00526749	OtherIntergenic	NA
chr16	7871301	7872900	89.87	63.92	Up	0.49	1.05e-05	0.00122504	OtherIntergenic	NA
chr16	8287501	8288700	69.34	50.36	Up	0.46	0.00025759	0.0079574	OtherIntergenic	NA
chr16	8499701	8501700	98.38	58.9	Up	0.74	3.11e-11	4.4e-08	OtherIntergenic	NA
chr16	10182101	10183100	92.99	70.95	Up	0.39	0.000287477	0.00840664	OtherIntergenic	NA
chr16	11864801	11866200	82.11	61.43	Up	0.42	0.000277554	0.00825265	Genebody	Cpped1
chr16	12329101	12330500	88.07	61.17	Up	0.53	3.49e-06	0.000613462	OtherIntergenic	NA
chr16	12419901	12421600	75.8	54	Up	0.49	5.56e-05	0.00337656	OtherIntergenic	NA
chr16	15309301	15310900	81.64	61.99	Up	0.4	0.000553504	0.0119095	OtherIntergenic	NA
chr16	15461101	15462100	86.26	66.83	Up	0.37	0.000937071	0.0155717	OtherIntergenic	NA
chr16	15506801	15508400	85.69	65.06	Up	0.4	0.000401284	0.0100054	OtherIntergenic	NA
chr16	15745901	15746900	83.47	64.42	Up	0.37	0.000973388	0.0158654	Genebody	Prkdc
chr16	16178601	16180100	78.36	57.76	Up	0.44	0.000200007	0.00697743	OtherIntergenic	NA
chr16	19162001	19163200	78.77	58.3	Up	0.43	0.000230393	0.00753131	OtherIntergenic	NA
chr16	19372901	19374200	71.27	51.78	Up	0.46	0.000213837	0.00722448	OtherIntergenic	NA
chr16	19557901	19559000	84.94	65.3	Up	0.38	0.000740933	0.0138311	OtherIntergenic	NA
chr16	19691401	19692600	77.88	56.58	Up	0.46	0.000108903	0.0050167	Genebody	Lamp3
chr16	23004001	23005800	73.43	53.29	Up	0.46	0.000164133	0.00629158	Genebody	Kng2
chr16	23004001	23005800	73.43	53.29	Up	0.46	0.000164133	0.00629158	Genebody	Kng2
chr16	23004001	23005800	73.43	53.29	Up	0.46	0.000164133	0.00629158	Genebody	Kng2
chr16	33848301	33849300	73.04	53.75	Up	0.44	0.00030744	0.00869036	Genebody	Itgb5
chr16	33848301	33849300	73.04	53.75	Up	0.44	0.00030744	0.00869036	Genebody	Itgb5
chr16	38069401	38070700	75.47	56.5	Up	0.42	0.000505057	0.0113631	OtherIntergenic	NA
chr16	43768001	43769000	78.07	58.15	Up	0.43	0.000324112	0.00891792	Genebody	Drd3
chr16	47185401	47187100	83.08	59.52	Up	0.48	3.24e-05	0.00246438	Genedeserts	NA
chr16	47308201	47310000	85.43	56.97	Up	0.58	4.99e-07	0.000161637	Genedeserts	NA
chr16	49029601	49031400	136.51	106.58	Up	0.36	5.28e-05	0.00328166	OtherIntergenic	NA
chr16	50910801	50912200	88.13	64.81	Up	0.44	7.15e-05	0.00392901	Genedeserts	NA
chr16	55650401	55652700	173.91	131.22	Up	0.41	2.63e-07	9.99e-05	OtherIntergenic	NA
chr16	61150601	61152000	77.4	57.24	Up	0.44	0.000252692	0.00789495	Genedeserts	NA
chr16	66520801	66523300	152.5	106.71	Up	0.52	2.08e-09	1.87e-06	OtherIntergenic	NA
chr16	70938201	70939600	81.22	60.39	Up	0.43	0.000227033	0.00747702	Genedeserts	NA
chr16	76059001	76060000	72.05	53.39	Up	0.43	0.000447258	0.0106271	OtherIntergenic	NA
chr16	76793401	76795200	88.36	62.61	Up	0.5	1.01e-05	0.00119417	OtherIntergenic	NA
chr16	82953801	82954900	66.84	50.67	Up	0.4	0.00167398	0.0259119	Genedeserts	NA
chr16	86076101	86077100	81.5	61	Up	0.42	0.000299536	0.00857987	Genedeserts	NA
chr16	88791801	88793600	112.98	79.75	Up	0.5	4.61e-07	0.000151029	OtherIntergenic	NA
chr16	89162501	89165000	149.38	111.72	Up	0.42	9.13e-07	0.000247011	OtherIntergenic	NA
chr16	90345901	90347800	92.9	66.71	Up	0.48	1.26e-05	0.00138334	OtherIntergenic	NA
chr16	98004701	98005900	77.17	54.88	Up	0.49	4.37e-05	0.00293832	Genebody	B230307C23Rik
chr16	98010801	98012000	111.85	86.39	Up	0.37	0.000139383	0.00576019	Genebody	B230307C23Rik
chr16	98099001	98100500	79.38	56.56	Up	0.49	3.73e-05	0.00268166	Subtelomere	NA
chr17	6923301	6924900	202.37	164.68	Up	0.3	3.42e-05	0.00253715	Genebody	Rsph3b
chr17	12070201	12071800	118.3	94.79	Up	0.32	0.000692028	0.0133576	OtherIntergenic	NA
chr17	12557701	12559400	75.02	51.57	Up	0.54	1.13e-05	0.00128245	OtherIntergenic	NA
chr17	13140401	13142100	116.42	91.99	Up	0.34	0.000364053	0.00948998	OtherIntergenic	NA
chr17	13318301	13319300	124.28	98.25	Up	0.34	0.000237836	0.00766021	OtherIntergenic	NA
chr17	13364001	13365000	142.55	113.82	Up	0.32	0.000157973	0.00616184	Genebody	Tcp10c
chr17	13432401	13433700	166.77	136.09	Up	0.29	0.000204368	0.00706067	OtherIntergenic	NA
chr17	13441501	13442600	123.81	100.54	Up	0.3	0.0010706	0.0171078	OtherIntergenic	NA
chr17	16972001	16973400	103.95	77.03	Up	0.43	2.5e-05	0.00212467	OtherIntergenic	NA
chr17	16979201	16980800	102.49	76.84	Up	0.42	5.48e-05	0.0033423	OtherIntergenic	NA
chr17	17031401	17033100	100.66	77.13	Up	0.38	0.000201068	0.00699951	OtherIntergenic	NA
chr17	17033501	17035100	99.95	74.42	Up	0.43	4.66e-05	0.00305745	OtherIntergenic	NA
chr17	17056201	17058000	84.31	58.9	Up	0.52	7.68e-06	0.00101091	OtherIntergenic	NA
chr17	17082101	17083200	83.3	60.9	Up	0.45	8.57e-05	0.00437023	Genebody	Zfp960
chr17	17082101	17083200	83.3	60.9	Up	0.45	8.57e-05	0.00437023	Genebody	Zfp960
chr17	17092101	17093500	86.8	59.78	Up	0.54	2.58e-06	0.000505933	OtherIntergenic	NA
chr17	17130001	17131200	76.65	55.25	Up	0.47	8.72e-05	0.00442267	Genebody	Zfp97
chr17	17132901	17134400	78.63	55.6	Up	0.5	2.83e-05	0.00228061	Genebody	Zfp97
chr17	17139701	17140900	79.96	59.34	Up	0.43	0.000233136	0.00757839	Genebody	Zfp97
chr17	17144301	17146400	162.85	124.3	Up	0.39	1.65e-06	0.000376132	Genebody	Zfp97
chr17	17149701	17150900	73.41	56.98	Up	0.37	0.00243577	0.0370343	OtherIntergenic	NA
chr17	17195801	17197100	74.66	52.93	Up	0.5	5.07e-05	0.00320857	OtherIntergenic	NA
chr17	17202401	17203500	68.95	51.08	Up	0.43	0.000591855	0.0123033	OtherIntergenic	NA
chr17	17207201	17208200	76.89	58.68	Up	0.39	0.000986706	0.0159911	OtherIntergenic	NA
chr17	17220401	17222600	120.41	84.64	Up	0.51	1.42e-07	6.26e-05	OtherIntergenic	NA
chr17	17264701	17265700	83.62	64.47	Up	0.38	0.000917425	0.0154197	OtherIntergenic	NA
chr17	17733701	17735400	80.76	58.51	Up	0.47	7.12e-05	0.00391762	Genebody	Vmn2r90
chr17	17947301	17949000	89.31	62.3	Up	0.52	3.8e-06	0.000644762	OtherIntergenic	NA
chr17	18187201	18188200	68.22	51.09	Up	0.42	0.000955867	0.0157216	OtherIntergenic	NA
chr17	18493101	18494400	73.57	54.92	Up	0.42	0.000529952	0.0116561	OtherIntergenic	NA
chr17	18518101	18520000	119.7	87.85	Up	0.45	3.21e-06	0.000581726	OtherIntergenic	NA
chr17	18523301	18525100	92.66	64.55	Up	0.52	2.32e-06	0.000469813	OtherIntergenic	NA
[truncated: 4,625 more rows]

## Sheet: Primers
Supplementary Table 6: List of gene primers used for qRT-PCR.
[truncated: 11 more rows]
